# Supplementary material for: A comparative study of the gut microbiome and fecal metabolome in hypertensive patients from middle-temperate and tropical cities of China: Daqing and Haikou
Source: Front Microbiol. 2026 May 22;17:1801806. doi: 10.3389/fmicb.2026.1801806 (PMC13236899; doi:10.3389/fmicb.2026.1801806)
Supplement: Supplementary file 3 [file Table_1.xlsx]

## Sheet: Sheet1
Supplementary Table 1. The demographic characteristics of the DQ and HK groups.
Sample	Age (year)	BMI (kg/m2)	Smoking status	Drinking status
DQ_01	50	25.3906	Yes	Yes
DQ_02	60	32.872	Yes	No
DQ_03	59	26.1224	Yes	Yes
DQ_04	59	24.8016	No	No
DQ_05	54	25.7117	Yes	No
DQ_06	50	28.6215	No	No
DQ_07	58	38.0623	Yes	No
DQ_08	59	26.3672	No	No
DQ_09	61	26.9274	Yes	Yes
DQ_10	64	27.6361	No	Yes
DQ_11	59	26.8136	No	No
DQ_12	64	23.9395	No	No
DQ_13	51	26.7539	No	No
DQ_14	56	24.8016	No	Yes
DQ_15	61	23.8884	No	No
DQ_16	62	23.6614	Yes	Yes
DQ_17	60	27.7634	No	No
DQ_18	58	25.8166	Yes	Yes
DQ_19	51	25.3906	No	No
DQ_20	56	24.2188	No	No
DQ_21	56	29.0657	No	Yes
DQ_22	56	24.8358	No	No
DQ_23	56	29.4118	No	No
DQ_24	61	24.623	No	No
DQ_25	61	25.2363	No	No
DQ_26	61	29.2969	No	No
DQ_27	53	27.7698	No	No
DQ_28	60	25.9516	Yes	No
HK_01	61	23.4375	No	No
HK_02	63	29.0657	No	No
HK_03	60	26.079	No	No
HK_04	64	23.4375	No	No
HK_05	55	24.3418	No	No
HK_06	59	0	No	No
HK_07	68	23.4375	No	No
HK_08	55	23.4375	No	No
HK_09	65	31.6406	No	No
HK_10	65	28.125	Yes	No
HK_11	58	28.7201	No	No
HK_12	63	29.1363	No	No
HK_13	51	29.5525	No	No
HK_14	61	20.7031	No	No
HK_15	62	20.6852	Yes	No
HK_16	59	20.4152	Yes	No
HK_17	60	29.0657	No	No
HK_18	58	21.4844	No	No
HK_19	62	23.4375	No	No
HK_20	61	22.0386	No	No
HK_21	65	24.3418	No	No
HK_22	56	0	No	No
HK_23	58	22.2656	No	No
HK_24	53	23.5294	No	No
HK_25	63	22.1453	No	No
HK_26	61	24.3418	No	No
HK_27	61	22.3214	No	No
HK_28	61	19.8141	No	No
HK_29	63	23.4375	No	No
HK_30	61	22.0517	No	No
HK_31	61	19.3821	No	No
HK_32	61	22.4913	No	No
