# Supplementary material for: A comparative study of the gut microbiome and fecal metabolome in hypertensive patients from middle-temperate and tropical cities of China: Daqing and Haikou
Source: Front Microbiol. 2026 May 22;17:1801806. doi: 10.3389/fmicb.2026.1801806 (PMC13236899; doi:10.3389/fmicb.2026.1801806)
Supplement: Supplementary file 4 [file Table_2.xlsx]

## Sheet: Sheet1
Supplementary Table 2. The information of quality control for sequence data.
Sample	Raw Data		Clean Data		Valid Data		Effective ratio(reads)	Q20%	Q30%	GC content%	hostgenome rate%
	Read	Base	Read	Base	Read	Base
DQ_01	58475254	8.77G	57324500	8.60G	56656460	8.50G	98.03	98.93	96.32	43.77	0.0113
DQ_02	60416038	9.06G	59276228	8.89G	59268306	8.89G	98.11	98.86	96.09	44.57	0.0001
DQ_03	57966990	8.70G	57090488	8.56G	57071154	8.56G	98.49	98.83	96	44.12	0.0003
DQ_04	60507018	9.08G	59405642	8.91G	59349746	8.90G	98.18	98.85	96.07	45.08	0.0009
DQ_05	60292288	9.04G	59194094	8.88G	59184564	8.88G	98.18	98.92	96.28	44.06	0.0001
DQ_06	60295698	9.04G	59282180	8.89G	59268364	8.89G	98.32	98.92	96.28	43.76	0.0002
DQ_07	60544980	9.08G	59508870	8.93G	59489208	8.92G	98.29	98.88	96.15	44.74	0.0003
DQ_08	60206092	9.03G	59171970	8.88G	59161390	8.87G	98.28	98.9	96.23	46.77	0.0001
DQ_09	60135490	9.02G	59171252	8.88G	59145924	8.87G	98.4	98.98	96.47	40.89	0.0003
DQ_10	59510290	8.93G	58677276	8.80G	58645774	8.80G	98.6	98.92	96.28	43.31	0.0005
DQ_11	60402722	9.06G	59486620	8.92G	59375422	8.91G	98.48	98.84	96.03	42.69	0.0018
DQ_12	60080504	9.01G	59250014	8.89G	59065460	8.86G	98.62	98.9	96.22	43.74	0.0029
DQ_13	60519420	9.08G	59527506	8.93G	59514616	8.93G	98.36	98.98	96.47	43.65	0.0001
DQ_14	60476744	9.07G	59401388	8.91G	59392572	8.91G	98.22	98.93	96.32	43.38	0.0001
DQ_15	60291736	9.04G	59339820	8.90G	59328808	8.90G	98.42	98.93	96.32	44.68	0.0001
DQ_16	59432090	8.91G	58501906	8.78G	58496912	8.77G	98.43	98.87	96.13	43.73	0.0001
DQ_17	60043384	9.01G	58801168	8.82G	58785900	8.82G	97.93	98.89	96.2	44.52	0.0002
DQ_18	60480478	9.07G	59583634	8.94G	59566686	8.94G	98.52	98.83	95.99	45.33	0.0002
DQ_19	48261150	7.24G	47295924	7.09G	47185560	7.08G	98	99.01	96.6	43.28	0.0022
DQ_20	50137566	7.52G	49131126	7.37G	49096198	7.36G	97.99	99.02	96.64	42.6	0.0006
DQ_21	51953326	7.79G	50848494	7.63G	50824376	7.62G	97.87	99.03	96.67	44.79	0.0004
DQ_22	50355420	7.55G	49291042	7.39G	49271048	7.39G	97.89	99.05	96.7	43.78	0.0003
DQ_23	36308194	5.45G	35583978	5.34G	35573406	5.34G	98.01	98.95	96.37	45.91	0.0002
DQ_24	40054200	6.01G	39345374	5.90G	39335092	5.90G	98.23	99.04	96.68	39.37	0.0002
DQ_25	49431366	7.41G	48418838	7.26G	48405970	7.26G	97.95	99.09	96.85	43.83	0.0002
DQ_26	48894480	7.33G	47897976	7.18G	47842476	7.18G	97.96	99.06	96.74	44.53	0.0011
DQ_27	37796084	5.67G	36961188	5.54G	36925462	5.54G	97.79	98.92	96.26	45	0.0009
DQ_28	51959716	7.79G	50763656	7.61G	48807516	7.32G	97.7	99.04	96.72	45.72	0.0377
HK_01	49262574	7.39G	48545960	7.28G	48538692	7.28G	98.55	99.1	96.82	48.2	0.0001
HK_02	60102190	9.02G	59171324	8.88G	59162810	8.87G	98.45	98.45	95.13	45.22	0.0001
HK_03	45292800	6.79G	44554112	6.68G	44546732	6.68G	98.37	99.01	96.52	46.18	0.0001
HK_04	48458790	7.27G	47538870	7.13G	47503088	7.13G	98.1	99	96.48	45.62	0.0007
HK_05	47695046	7.15G	46921948	7.04G	46870458	7.03G	98.38	99.01	96.52	43.96	0.001
HK_06	60252554	9.04G	59347244	8.90G	59317056	8.90G	98.5	98.43	95.02	46.03	0.0005
HK_07	47156874	7.07G	46353134	6.95G	46337580	6.95G	98.3	99.08	96.76	46.84	0.0003
HK_08	46293646	6.94G	45428170	6.81G	45383296	6.81G	98.13	98.96	96.35	47.93	0.0009
HK_09	46509400	6.98G	45819116	6.87G	45807348	6.87G	98.52	99.06	96.7	46.46	0.0002
HK_10	60590550	9.09G	59440876	8.92G	59393598	8.91G	98.1	98.34	94.8	46.47	0.0007
HK_11	48735566	7.31G	48058256	7.21G	48043518	7.21G	98.61	99.01	96.53	43.12	0.0003
HK_12	41950768	6.29G	41284740	6.19G	41277126	6.19G	98.41	98.96	96.35	44.21	0.0001
HK_13	41658346	6.25G	41044238	6.16G	41027540	6.15G	98.53	99	96.5	45.08	0.0004
HK_14	60402286	9.06G	59356330	8.90G	59334994	8.90G	98.27	98.3	94.64	45.8	0.0003
HK_15	43015472	6.45G	42248220	6.34G	42202262	6.33G	98.22	98.89	96.14	43.49	0.001
HK_16	53167100	7.98G	52073712	7.81G	51996602	7.80G	97.94	98.96	96.35	47.36	0.0014
HK_17	49039338	7.36G	48343620	7.25G	48334606	7.25G	98.58	99.1	96.82	45.08	0.0002
HK_18	58435270	8.77G	57594386	8.64G	57584366	8.64G	98.56	98.53	95.29	43.53	0.0001
HK_19	47795374	7.17G	47171630	7.08G	47016878	7.05G	98.69	99.13	96.93	44.97	0.0032
HK_20	54043420	8.11G	53291808	7.99G	53275024	7.99G	98.61	98.99	96.45	46.01	0.0002
HK_21	60116986	9.02G	59251304	8.89G	59202960	8.88G	98.56	98.44	95.1	43.71	0.0008
HK_22	51964230	7.79G	51021968	7.65G	51010356	7.65G	98.19	98.81	95.88	44.92	0.0002
HK_23	57164182	8.57G	56347846	8.45G	56336046	8.45G	98.57	99.09	96.78	46.56	0.0002
HK_24	44126678	6.62G	43591860	6.54G	43587040	6.54G	98.79	99.16	97.03	41.04	0.0001
HK_25	52848552	7.93G	52061298	7.81G	52049530	7.81G	98.51	99.07	96.74	45.27	0.0002
HK_26	50929182	7.64G	50159502	7.52G	50148810	7.52G	98.49	99.1	96.83	45.9	0.0002
HK_27	53337268	8.00G	52598650	7.89G	52585616	7.89G	98.62	99.09	96.8	44.73	0.0002
HK_28	36841770	5.53G	36222010	5.43G	36215200	5.43G	98.32	98.95	96.35	46.86	0.0001
HK_29	48131838	7.22G	47474174	7.12G	47467522	7.12G	98.63	99.04	96.63	45.47	0.0001
HK_30	50055172	7.51G	49394656	7.41G	49388650	7.41G	98.68	99.13	96.94	44.67	0.0001
HK_31	53389050	8.01G	52647820	7.90G	52632116	7.89G	98.61	99.08	96.77	46.66	0.0002
HK_32	60079764	9.01G	58986076	8.85G	58972494	8.85G	98.18	98.9	96.21	46.04	0.0002
