# Supplementary material for: A comparative study of the gut microbiome and fecal metabolome in hypertensive patients from middle-temperate and tropical cities of China: Daqing and Haikou
Source: Front Microbiol. 2026 May 22;17:1801806. doi: 10.3389/fmicb.2026.1801806 (PMC13236899; doi:10.3389/fmicb.2026.1801806)
Supplement: Supplementary file 5 [file Table_3.xlsx]

## Sheet: Sheet1
Supplementary Table 3. 34 differentially abundant genera were obtained by the ALDEx2 analysis.
Genus	log2FoldChange	CI_95_lower	CI_95_upper	p_value_Welch	p_adj_FDR_Welch	p_value_Wilcoxon	p_adj_FDR_Wilcoxon	diff_abundant_Welch	diff_abundant_Wilcoxon	log10_FDR	significant
g__Trueperella	-0.700349	-0.735475	-0.665224	0.000273688	0.00774023	2.876e-05	0.00265322	TRUE	TRUE	2.11125	TRUE
g__Pectobacterium	0.766297	0.731171	0.801422	0.000175809	0.0069798	4.21515e-05	0.00288537	TRUE	TRUE	2.15616	TRUE
g__Enterobacterales_unclassified	0.713295	0.67817	0.748421	0.00165325	0.0169006	7.83265e-05	0.00290264	TRUE	TRUE	1.7721	TRUE
g__Trabulsiella	0.781199	0.746074	0.816325	0.000196134	0.00709334	6.64048e-05	0.00290332	TRUE	TRUE	2.14915	TRUE
g__Segatella	-0.613699	-0.648824	-0.578573	0.000120425	0.00671844	0.000109356	0.00290897	TRUE	TRUE	2.17273	TRUE
g__Elizabethkingia	-0.74075	-0.775875	-0.705624	6.37042e-05	0.00669663	9.63476e-05	0.0029114	TRUE	TRUE	2.17414	TRUE
g__Faecalitalea	-0.607765	-0.64289	-0.572639	0.000697222	0.0105591	8.96552e-05	0.00291643	TRUE	TRUE	1.97637	TRUE
g__Escherichia	0.806087	0.770962	0.841213	0.000194101	0.00707282	0.000115846	0.00291923	TRUE	TRUE	2.15041	TRUE
g__Eggerthella	-0.596514	-0.63164	-0.561388	0.000546111	0.00955059	8.8887e-05	0.00292568	TRUE	TRUE	2.01997	TRUE
g__Shigella	0.763062	0.727937	0.798188	0.00204071	0.016219	0.000116241	0.00292877	TRUE	TRUE	1.78997	TRUE
g__Barnesiella	-0.700926	-0.736052	-0.665801	0.000121664	0.00671835	0.000134221	0.00297668	TRUE	TRUE	2.17274	TRUE
g__Enterobacteriaceae_unclassified	0.744831	0.709705	0.779956	0.000942139	0.0124155	0.000147504	0.00299252	TRUE	TRUE	1.90604	TRUE
g__Mannheimia	0.637966	0.602841	0.673092	0.00142435	0.0158392	0.000172654	0.00325269	TRUE	TRUE	1.80027	TRUE
g__Lelliottia	0.652523	0.617397	0.687649	0.00137865	0.0155491	0.000173649	0.00332438	TRUE	TRUE	1.80829	TRUE
g__Serratia	0.644094	0.608969	0.67922	0.000563539	0.00973727	0.000199102	0.00344464	TRUE	TRUE	2.01156	TRUE
g__Raoultella	0.670857	0.635732	0.705983	0.000723046	0.0109643	0.000197927	0.0034729	TRUE	TRUE	1.96002	TRUE
g__Lachnospira	-0.653786	-0.688912	-0.618661	0.000509533	0.00937048	0.000211444	0.00351193	TRUE	TRUE	2.02824	TRUE
g__Leuconostoc	0.587807	0.552681	0.622932	0.00175639	0.0182849	0.000251844	0.00389722	TRUE	TRUE	1.73791	TRUE
g__Beauveria	0.579708	0.544583	0.614834	0.00171469	0.0182916	0.000255045	0.00396864	TRUE	TRUE	1.73775	TRUE
g__Mobilibacterium	0.604575	0.569449	0.6397	0.000650884	0.0104601	0.000495252	0.0060271	TRUE	TRUE	1.98046	TRUE
g__Monoglobus	0.560084	0.524959	0.59521	0.000831034	0.0117193	0.000525221	0.00620217	TRUE	TRUE	1.9311	TRUE
g__Proteus	0.515963	0.480837	0.551088	0.00445131	0.0393798	0.000521821	0.00636889	TRUE	TRUE	1.40473	TRUE
g__Golovinomyces	0.625844	0.590719	0.66097	0.00159134	0.0163085	0.00060092	0.00699095	TRUE	TRUE	1.78759	TRUE
g__Pseudescherichia	0.592875	0.55775	0.628001	0.000661456	0.0103368	0.000620108	0.00704878	TRUE	TRUE	1.98561	TRUE
g__Cronobacter	0.551635	0.516509	0.58676	0.000757243	0.0110238	0.000653337	0.00730617	TRUE	TRUE	1.95767	TRUE
g__Massilioclostridium	-0.613317	-0.648443	-0.578192	0.000242533	0.00746069	0.000807899	0.00862594	TRUE	TRUE	2.12722	TRUE
g__Prevotella	-0.550096	-0.585222	-0.51497	0.00102366	0.0128624	0.000930306	0.00968303	TRUE	TRUE	1.89068	TRUE
g__Acutalibacter	0.536564	0.501439	0.57169	0.00140999	0.0160968	0.00120975	0.0115536	TRUE	TRUE	1.79326	TRUE
g__Prevotellaceae_unclassified	-0.536062	-0.571187	-0.500936	0.0012558	0.0144192	0.00144348	0.0135575	TRUE	TRUE	1.84106	TRUE
g__Parablautia	0.493692	0.458567	0.528818	0.00224451	0.0224595	0.00146806	0.0135677	TRUE	TRUE	1.6486	TRUE
g__Pseudocitrobacter	0.533694	0.498568	0.568819	0.00558124	0.0409938	0.00265954	0.0206493	TRUE	TRUE	1.38728	TRUE
g__Sharpea	-0.504837	-0.539963	-0.469712	0.00306102	0.0293215	0.00508762	0.0371858	TRUE	TRUE	1.53281	TRUE
g__Butyricicoccus	-0.399086	-0.434211	-0.36396	0.0050397	0.0434208	0.00785694	0.0504136	TRUE	FALSE	1.3623	TRUE
g__Acetobacter	-0.490336	-0.525462	-0.455211	0.00575229	0.0477982	0.00840097	0.0526638	TRUE	FALSE	1.32059	TRUE
