# Supplementary material for: A comparative study of the gut microbiome and fecal metabolome in hypertensive patients from middle-temperate and tropical cities of China: Daqing and Haikou
Source: Front Microbiol. 2026 May 22;17:1801806. doi: 10.3389/fmicb.2026.1801806 (PMC13236899; doi:10.3389/fmicb.2026.1801806)
Supplement: Supplementary file 6 [file Table_4.xlsx]

## Sheet: Sheet1
Supplementary Table 4. Multivariate regression analysis adjusted for confounding factors was performed on the 34 differential genera.
Genus	β	95%CI	p_value	Q-value
g__Elizabethkingia	0.0027	5e-04 - 0.0049	0.016816	0.352171
g__Pseudescherichia	-0.0017	-0.0033 - -1e-04	0.041364	0.352171
g__Leuconostoc	-0.0211	-0.0422 - -1e-04	0.048835	0.352171
g__Segatella	6.2069	-0.0058 - 12.4196	0.050207	0.352171
g__Serratia	-0.0048	-0.0097 - 0	0.05179	0.352171
g__Prevotellaceae_unclassified	3.1105	-0.1866 - 6.4077	0.063939	0.362321
g__Sharpea	0.0012	-4e-04 - 0.0028	0.125319	0.525429
g__Barnesiella	0.0648	-0.0216 - 0.1512	0.138482	0.525429
g__Enterobacterales_unclassified	-0.0331	-0.0788 - 0.0127	0.153598	0.525429
g__Mannheimia	-0.001	-0.0023 - 4e-04	0.170849	0.525429
g__Pectobacterium	-0.0009	-0.0023 - 4e-04	0.173388	0.525429
g__Lachnospira	0.4178	-0.2067 - 1.0424	0.185446	0.525429
g__Parablautia	-0.0011	-0.0027 - 6e-04	0.207525	0.542758
g__Lelliottia	-0.0007	-0.0021 - 6e-04	0.255432	0.606396
g__Butyricicoccus	-0.0473	-0.1378 - 0.0432	0.298973	0.606396
g__Eggerthella	-0.0044	-0.0129 - 0.0041	0.303736	0.606396
g__Trueperella	0.0003	-3e-04 - 8e-04	0.314663	0.606396
g__Prevotella	0.7163	-0.7457 - 2.1782	0.330359	0.606396
g__Beauveria	0	-1e-04 - 0	0.338868	0.606396
g__Massilioclostridium	0.0009	-0.0012 - 0.003	0.398001	0.654785
g__Cronobacter	-0.0085	-0.0289 - 0.0118	0.404426	0.654785
g__Monoglobus	-0.0002	-6e-04 - 3e-04	0.477349	0.700595
g__Acetobacter	-0.0033	-0.0127 - 0.0061	0.482156	0.700595
g__Mobilibacterium	-0.0001	-6e-04 - 3e-04	0.494538	0.700595
g__Trabulsiella	-0.0004	-0.0016 - 8e-04	0.520011	0.707215
g__Enterobacteriaceae_unclassified	-0.0994	-0.5451 - 0.3463	0.656509	0.858512
g__Raoultella	0.0107	-0.0479 - 0.0693	0.715325	0.900779
g__Shigella	-0.0209	-0.161 - 0.1192	0.765994	0.912194
g__Pseudocitrobacter	-0.0001	-7e-04 - 6e-04	0.778048	0.912194
g__Acutalibacter	0.0006	-0.0057 - 0.0068	0.854422	0.918036
g__Proteus	0.0024	-0.0242 - 0.0291	0.855369	0.918036
g__Golovinomyces	0	-3e-04 - 3e-04	0.871139	0.918036
g__Escherichia	-0.1926	-3.0926 - 2.7074	0.894549	0.918036
g__Faecalitalea	0.0003	-0.0048 - 0.0054	0.918036	0.918036
