# Supplementary material for: A comparative study of the gut microbiome and fecal metabolome in hypertensive patients from middle-temperate and tropical cities of China: Daqing and Haikou
Source: Front Microbiol. 2026 May 22;17:1801806. doi: 10.3389/fmicb.2026.1801806 (PMC13236899; doi:10.3389/fmicb.2026.1801806)
Supplement: Supplementary file 7 [file Table_5.xlsx]

## Sheet: Sheet1
Supplementary Table 5. 176 pathways were found significantly altered between DQ group and HK group.
Description of pathway	P-value	Q-value	Regulation
Xylene degradation	3.0492e-06	0.000290044	down
Tryptophan metabolism	4.06154e-06	0.000290044	down
Limonene and pinene degradation	5.02465e-06	0.000290044	down
Caprolactam degradation	1.00739e-05	0.000290044	down
Biosynthesis of unsaturated fatty acids	1.00739e-05	0.000290044	down
Glycerolipid metabolism	1.15482e-05	0.000290044	down
Lysine degradation	1.32272e-05	0.000290044	down
Geraniol degradation	1.41516e-05	0.000290044	down
Aminobenzoate degradation	1.51375e-05	0.000290044	down
Styrene degradation	1.73092e-05	0.000290044	down
Tyrosine metabolism	1.85033e-05	0.000290044	down
Biosynthesis of ansamycins	1.97757e-05	0.000290044	down
alpha-Linolenic acid metabolism	2.41119e-05	0.000323693	down
Dioxin degradation	2.57483e-05	0.000323693	down
Biosynthesis of siderophore group nonribosomal peptides	3.56423e-05	0.000418203	down
Purine metabolism	4.90801e-05	0.000484373	down
Bacterial secretion system	4.90801e-05	0.000484373	down
Glycolysis / Gluconeogenesis	5.22902e-05	0.000484373	down
Toluene degradation	5.22902e-05	0.000484373	down
Ethylbenzene degradation	5.99572e-05	0.000527623	down
Benzoate degradation	6.72311e-05	0.000563461	down
Biofilm formation - Escherichia coli	7.15534e-05	0.000572427	down
Fluorobenzoate degradation	7.61377e-05	0.000582619	down
ABC transporters	8.09987e-05	0.000593991	down
Phenazine biosynthesis	9.16142e-05	0.000644964	down
Synthesis and degradation of ketone bodies	0.000140056	0.000948072	down
Degradation of aromatic compounds	0.000157817	0.000991995	down
beta-Alanine metabolism	0.000157817	0.000991995	down
Butanoate metabolism	0.000177683	0.0010599	down
Carbon metabolism	0.000188476	0.0010599	down
Atrazine degradation	0.000188476	0.0010599	down
Pathogenic Escherichia coli infection	0.000192709	0.0010599	down
NA	0.000238117	0.00123261	up
Pyruvate metabolism	0.000238117	0.00123261	down
Pantothenate and CoA biosynthesis	0.000252318	0.0012688	down
Salmonella infection	0.00026626	0.00130171	down
Glycine, serine and threonine metabolism	0.000283135	0.00131136	down
Methane metabolism	0.000283135	0.00131136	down
Pentose phosphate pathway	0.000336036	0.00151647	down
Phenylalanine metabolism	0.00042103	0.00185253	down
Pyrimidine metabolism	0.000445215	0.00191116	down
Microbial metabolism in diverse environments	0.000470691	0.00197242	down
Fatty acid degradation	0.000586819	0.00240187	down
Quorum sensing	0.000690857	0.00270202	down
Glycerophospholipid metabolism	0.000690857	0.00270202	down
Chloroalkane and chloroalkene degradation	0.000811829	0.00310613	down
Chlorocyclohexane and chlorobenzene degradation	0.000903096	0.00338181	down
Cysteine and methionine metabolism	0.000952214	0.00349145	down
Nicotinate and nicotinamide metabolism	0.0010038	0.00360547	down
Type I polyketide structures	0.00105796	0.003724	down
Ether lipid metabolism	0.00111481	0.00384718	down
Phosphotransferase system (PTS)	0.00130275	0.0044093	down
Naphthalene degradation	0.00137163	0.00455483	down
Inositol phosphate metabolism	0.00159892	0.00521129	down
Propanoate metabolism	0.00238498	0.00763194	down
Biofilm formation - Pseudomonas aeruginosa	0.00304184	0.00956006	down
D-Alanine metabolism	0.00334793	0.0103375	down
Biosynthesis of cofactors	0.00385989	0.0115142	down
Glutathione metabolism	0.00385989	0.0115142	down
Shigellosis	0.00399168	0.0116729	up
Metabolic pathways	0.00404573	0.0116729	down
Arginine and proline metabolism	0.004442	0.0126095	down
Furfural degradation	0.00486126	0.0135807	down
D-Glutamine and D-glutamate metabolism	0.00510256	0.014032	down
D-Arginine and D-ornithine metabolism	0.00534173	0.0142446	down
Cell cycle - Caulobacter	0.00534173	0.0142446	down
Biosynthesis of secondary metabolites	0.00612121	0.0160796	down
Valine, leucine and isoleucine degradation	0.00669629	0.0170804	down
Biosynthesis of enediyne antibiotics	0.00669629	0.0170804	down
Novobiocin biosynthesis	0.00700167	0.0176042	down
Peptidoglycan biosynthesis	0.0076502	0.0189639	down
Nitrotoluene degradation	0.00799425	0.0195415	down
Porphyrin and chlorophyll metabolism	0.00835208	0.0201365	down
Biosynthesis of 12-, 14- and 16-membered macrolides	0.00879155	0.0209096	down
Pertussis	0.00911101	0.0213805	down
Linoleic acid metabolism	0.00939388	0.0217542	down
Ascorbate and aldarate metabolism	0.00993091	0.0226992	down
Vancomycin resistance	0.010365	0.0233877	down
Selenocompound metabolism	0.0108159	0.0240962	down
Biosynthesis of amino acids	0.0117703	0.025575	down
Glyoxylate and dicarboxylate metabolism	0.0117703	0.025575	down
Sulfur relay system	0.012275	0.0263463	down
Base excision repair	0.0127987	0.0271395	down
Two-component system	0.0144905	0.030361	down
2-Oxocarboxylic acid metabolism	0.0150967	0.031259	down
Carbon fixation in photosynthetic organisms	0.0177505	0.0363266	down
Sulfur metabolism	0.0208045	0.0416091	down
RNA polymerase	0.0208045	0.0416091	down
Valine, leucine and isoleucine biosynthesis	0.0224965	0.0444875	down
Biosynthesis of vancomycin group antibiotics	0.0233865	0.0457336	down
Taurine and hypotaurine metabolism	0.0283093	0.0535745	down
Phosphonate and phosphinate metabolism	0.0283093	0.0535745	down
Biosynthesis of various secondary metabolites - part 2	0.0283093	0.0535745	down
Lipoic acid metabolism	0.0353724	0.065532	down
Tetracycline biosynthesis	0.0353724	0.065532	up
C5-Branched dibasic acid metabolism	0.0366851	0.0672559	down
Fatty acid metabolism	0.038039	0.0690192	down
Fatty acid elongation	0.0453578	0.0814589	up
Folate biosynthesis	0.0559476	0.0994625	down
Mismatch repair	0.059862	0.104314	down
Phenylalanine, tyrosine and tryptophan biosynthesis	0.059862	0.104314	down
Arginine biosynthesis	0.0640009	0.110433	down
Protein export	0.0661573	0.111959	down
Monobactam biosynthesis	0.0661573	0.111959	down
Biotin metabolism	0.0706499	0.117305	down
Legionellosis	0.0706499	0.117305	down
Carotenoid biosynthesis	0.0729883	0.120055	down
Histidine metabolism	0.0829829	0.135231	down
Non-homologous end-joining	0.0856303	0.137036	down
Nucleotide excision repair	0.0856477	0.137036	down
Bacterial chemotaxis	0.0883811	0.140136	down
Steroid degradation	0.100025	0.157183	down
Lysine biosynthesis	0.10312	0.160612	down
Nitrogen metabolism	0.10629	0.164097	down
Cationic antimicrobial peptide (CAMP) resistance	0.112862	0.171238	down
Streptomycin biosynthesis	0.112862	0.171238	down
Plant-pathogen interaction	0.114203	0.171792	down
Aminoacyl-tRNA biosynthesis	0.116266	0.173413	down
Biosynthesis of type II polyketide products	0.119749	0.177108	down
Yersinia infection	0.121087	0.177594	up
Steroid biosynthesis	0.125373	0.182361	down
One carbon pool by folate	0.134509	0.192468	down
Biosynthesis of various secondary metabolites - part 3	0.134509	0.192468	down
Oxidative phosphorylation	0.13841	0.196453	down
Pentose and glucuronate interconversions	0.142397	0.200496	down
Sphingolipid metabolism	0.17282	0.239498	up
Penicillin and cephalosporin biosynthesis	0.17282	0.239498	up
Carbon fixation pathways in prokaryotes	0.192257	0.264354	down
Cyanoamino acid metabolism	0.197359	0.269265	up
Fructose and mannose metabolism	0.235863	0.316884	down
Flagellar assembly	0.235863	0.316884	down
Alanine, aspartate and glutamate metabolism	0.24177	0.32236	down
Caffeine metabolism	0.253664	0.333474	down
Nonribosomal peptide structures	0.253895	0.333474	down
Biosynthesis of type II polyketide backbone	0.263113	0.341658	down
Lipoarabinomannan (LAM) biosynthesis	0.264008	0.341658	down
Citrate cycle (TCA cycle)	0.266437	0.342285	down
Galactose metabolism	0.272866	0.348003	down
Other glycan degradation	0.286039	0.362178	up
beta-Lactam resistance	0.299635	0.376684	down
Amino sugar and nucleotide sugar metabolism	0.313655	0.391513	down
RNA degradation	0.320824	0.397642	up
Photosynthesis	0.3281	0.403816	up
DNA replication	0.34297	0.419186	down
Biosynthesis of various secondary metabolites - part 1	0.349575	0.424311	down
Clavulanic acid biosynthesis	0.357461	0.430912	down
Ubiquinone and other terpenoid-quinone biosynthesis	0.398339	0.473701	down
Arachidonic acid metabolism	0.398339	0.473701	down
Acarbose and validamycin biosynthesis	0.406667	0.480358	down
Sesquiterpenoid and triterpenoid biosynthesis	0.414652	0.486525	down
Prodigiosin biosynthesis	0.427929	0.498778	down
Vibrio cholerae infection	0.459114	0.531606	up
Fatty acid biosynthesis	0.476939	0.541556	down
Carbapenem biosynthesis	0.476939	0.541556	up
Biofilm formation - Vibrio cholerae	0.476939	0.541556	down
Bacterial invasion of epithelial cells	0.486168	0.548497	down
Secondary bile acid biosynthesis	0.563346	0.631522	down
Vitamin B6 metabolism	0.604034	0.672848	up
Lipopolysaccharide biosynthesis	0.678225	0.750739	down
Riboflavin metabolism	0.744438	0.813795	down
Polycyclic aromatic hydrocarbon degradation	0.744438	0.813795	up
Staphylococcus aureus infection	0.755675	0.82098	down
Ribosome	0.766964	0.828133	down
Starch and sucrose metabolism	0.778304	0.835253	down
mRNA surveillance pathway	0.7991	0.852374	up
Polyketide sugar unit biosynthesis	0.847252	0.892912	up
Neomycin, kanamycin and gentamicin biosynthesis	0.847252	0.892912	down
Proteasome	0.874677	0.916328	up
Homologous recombination	0.929158	0.950662	down
Thiamine metabolism	0.929158	0.950662	down
Terpenoid backbone biosynthesis	0.929158	0.950662	down
Basal transcription factors	0.929158	0.950662	up
NOD-like receptor signaling pathway	0.934458	0.950662	up
Arabinogalactan biosynthesis - Mycobacterium	0.943027	0.953866	down
O-Antigen nucleotide sugar biosynthesis	0.976358	0.981938	up
Glycosphingolipid biosynthesis - lacto and neolacto series	0.982259	0.982259	up
Regulation, the regulation in the DQ/HK.
