# Supplementary material for: A comparative study of the gut microbiome and fecal metabolome in hypertensive patients from middle-temperate and tropical cities of China: Daqing and Haikou
Source: Front Microbiol. 2026 May 22;17:1801806. doi: 10.3389/fmicb.2026.1801806 (PMC13236899; doi:10.3389/fmicb.2026.1801806)
Supplement: Supplementary file 8 [file Table_6.xlsx]

## Sheet: Sheet1
Supplementary Table 6. Distribution of Metabolites in all patients.
Metabolite	DQ_01	DQ_02	DQ_03	DQ_04	DQ_05	DQ_06	DQ_07	DQ_08	DQ_09	DQ_10	DQ_11	DQ_12	DQ_13	DQ_14	DQ_15	DQ_16	DQ_17	DQ_18	DQ_19	DQ_20	DQ_21	DQ_22	DQ_23	DQ_24	DQ_25	DQ_26	DQ_27	DQ_28	HK_01	HK_02	HK_03	HK_04	HK_05	HK_06	HK_07	HK_08	HK_09	HK_10	HK_11	HK_12	HK_13	HK_14	HK_15	HK_16	HK_17	HK_18	HK_19	HK_20	HK_21
PGE1 Alcohol	9.66243e+07	6.72903e+08	1.20885e+06	5.04085e+07	6.73022e+07	128881	2.36239e+08	712338	1.73567e+06	723352	1.59289e+06	466484	1.71321e+07	860276	1.14392e+07	1.44896e+06	1.14487e+07	645697	126343	225272	3.11038e+07	6.84381e+06	7.26622e+07	132323	6.98483e+07	611590	6.926e+08	3.86295e+06	5.69691e+06	99164.6	560064	526177	604685	175349	3.29939e+06	40459.2	1.8979e+07	5.74262e+06	710865	344595	2.15816e+06	457666	514518	9.21322e+06	1.42194e+07	1.18955e+06	527383	3.44252e+06	1.33555e+06
1-Naphthalenecarboxaldehyde, decahydro	851344	1.09596e+08	1.31821e+06	7.43915e+06	215820	8.67301e+06	3.70909e+07	991646	982868	589086	530651	484092	3.90019e+06	367125	2.00897e+06	1.35042e+06	1.72869e+06	1.95623e+06	287503	293199	8.64454e+06	1.26361e+06	1.18778e+07	548574	1.04062e+07	796429	1.02279e+08	2.62075e+06	355889	1.51154e+06	1.34473e+06	324426	242753	402415	1.26699e+06	257138	311887	2.74075e+06	1.21172e+06	367559	1.28915e+06	1.28159e+06	859330	696609	356004	653556	623064	389216	516457
Saccharin	1.10102e+06	2.9922e+08	1.91371e+06	7.98623e+08	2.73002e+06	1.52687e+06	1.61325e+06	5.43405e+06	1.49691e+06	2.34849e+07	302863	4.62683e+06	1.25131e+06	1.78664e+06	5.55846e+07	9.15866e+06	2.32212e+06	6.69246e+06	3.41996e+07	927187	1.34456e+07	1.88034e+06	1.29507e+06	2.29309e+06	3.03944e+06	3.97313e+07	6.62162e+06	2.60546e+06	4.70448e+06	1.72404e+07	1.59138e+06	3.70488e+06	413419	2.19205e+06	7.18223e+06	1.22628e+06	2.9871e+06	1.46942e+06	4.5388e+06	469672	1.30139e+06	1.19265e+06	3.02992e+06	2.97588e+06	1.76754e+06	1.06451e+07	933556	1.21589e+06	1.73967e+06
15-HETE	1.17748e+08	1.74392e+09	7.35658e+07	3.52159e+08	5.69388e+06	2.09682e+08	1.73706e+08	6.35267e+07	1.7473e+09	8.25316e+08	5.06078e+07	7.70934e+06	3.04631e+08	1.50966e+08	1.99342e+08	2.33599e+09	6.63322e+07	2.00603e+09	1.35247e+08	3.61208e+07	4.08129e+07	6.21549e+07	2.09751e+08	7.43165e+07	3.11031e+08	8.03794e+07	1.8218e+09	1.16431e+08	4.806e+07	2.79569e+06	3.77216e+06	1.43219e+06	2.90608e+06	539306	4.28364e+07	432436	2.14052e+07	3.26851e+08	2.05462e+06	1.21253e+07	1.10661e+07	6.76399e+08	5.20021e+06	1.70082e+07	2.90264e+06	1.33744e+08	8.87552e+06	2.42978e+06	9.30526e+06
Armepavine	6.47956e+06	1.58859e+07	5.32088e+07	1.86329e+07	3.54239e+06	1.32662e+07	3.18204e+07	733292	2.15882e+07	2.27051e+07	690372	4.68255e+07	2.60767e+09	3.77342e+07	1.63991e+07	2.25964e+07	8.34847e+06	1.75141e+08	1.42241e+08	1.32553e+07	1.0774e+07	2.84772e+07	3.36795e+07	6.7131e+06	2.42448e+07	1.64923e+07	4.12932e+07	4.07105e+07	1.49674e+06	3.23481e+07	2.31793e+07	1.81748e+07	8.52931e+06	4.53088e+06	3.12817e+06	1.01145e+06	4.18912e+06	1.59127e+07	1.76541e+06	9.46738e+06	8.85459e+07	1.61712e+06	2.24034e+07	1.65439e+07	2.57235e+07	2.93068e+06	6.53752e+06	4.34308e+06	2.80929e+07
Solanidine	1.82395e+06	4.45074e+08	3.11757e+06	6.50497e+06	1.1186e+09	5.03083e+09	5.86305e+08	3.37467e+08	1.55631e+08	8.89287e+06	3.06606e+07	2.45327e+07	3.83133e+06	3.38085e+07	3.13002e+06	4.09514e+07	3.59763e+06	3.66297e+06	1.71979e+08	1.95054e+08	9.0575e+08	2.24904e+07	2.6087e+07	6.4355e+06	5.78124e+08	1.67742e+07	1.40562e+09	6.99659e+07	1.4061e+07	530876	1.68808e+06	6.95528e+08	4.17742e+06	3.76837e+06	880470	5.95463e+06	3.10697e+08	1.67038e+07	2.72516e+06	8.15557e+06	3.58888e+06	2.0923e+06	5.87863e+06	898084	5.62579e+06	2.96351e+08	4.10127e+06	1.7576e+06	1.39321e+07
Phe-C18:1	1.1039e+08	1.10285e+08	229256	5.05485e+07	495841	2.25368e+07	1.8019e+06	7.28489e+06	6.91741e+06	3.23066e+08	4.55825e+07	1.26584e+08	1.33333e+06	3.75738e+07	3.18868e+06	7.75455e+06	9.99768e+07	9.06567e+06	9.51392e+06	5.0238e+07	2.88994e+07	513545	275313	1.04824e+07	1.00539e+07	1.69749e+06	1.26526e+06	2.26866e+07	127250	2.11445e+06	5.8546e+06	7.38291e+06	8.70584e+06	3.55417e+06	466859	161720	1.33361e+06	145171	6.32335e+06	4.6343e+06	2.21888e+06	115719	3.75409e+07	333091	9.01845e+06	252549	4.12909e+06	302375	3.43761e+06
Methyl 5-hydroxyoxindole-3-acetate	772958	258334	235789	2.28195e+06	551515	941089	7.45752e+06	556734	1.52834e+07	1.17032e+06	3.71703e+07	203119	819986	8.48625e+06	788823	1.79909e+06	6.7373e+06	55927.8	3.33567e+07	5.30912e+06	330238	1.19362e+07	1.15049e+07	104844	443064	930661	447677	1.03082e+06	706253	437269	517923	147389	353063	203926	2.66309e+06	747758	276051	1.41077e+06	649207	163690	479379	685902	187574	971820	274839	1.0488e+06	599636	2.05017e+06	256388
Tyr-C18:1	4.50347e+06	2.43308e+07	640845	4.82662e+06	1.57154e+06	589112	555286	884051	1.37294e+06	6.17256e+07	1.19253e+06	6.17651e+06	612763	1.06184e+06	600955	985672	1.60435e+08	724300	3.68693e+06	7.12861e+06	4.7199e+06	617992	707860	1.43506e+06	826601	381039	853502	1.11089e+07	198566	2.01417e+06	1.16683e+06	4.11785e+06	1.66327e+06	524004	701269	530260	709206	1.38233e+06	1.95665e+06	669444	1.17139e+06	1.49623e+06	1.4554e+06	2.19815e+06	2.33841e+06	610650	461916	777446	1.52581e+06
5-Hydroxyindole-3-acetic acid	2.07966e+07	5.91214e+07	1.20595e+07	6.84442e+07	6.20974e+06	9.23227e+07	3.10076e+08	1.39344e+08	9.12319e+07	2.72623e+07	3.57224e+08	8.24224e+06	6.35505e+07	7.23513e+07	2.77457e+08	1.14196e+08	7.82674e+07	1.21291e+08	6.16141e+08	1.15085e+07	2.4941e+08	1.96287e+08	1.32515e+08	4.90513e+06	2.13673e+08	5.87119e+06	3.33184e+07	2.77931e+07	2.28993e+07	1.68712e+07	9.16873e+07	1.33536e+07	4.16331e+06	1.01543e+07	1.37777e+07	3.15011e+06	8.40802e+06	1.74854e+07	1.35603e+07	1.0846e+07	1.51792e+07	2.04505e+07	1.53756e+07	3.81485e+07	1.72999e+07	1.97185e+07	3.40791e+07	1.76241e+07	1.69905e+07
Feruloylcholine	2.47508e+06	3.90481e+06	8.12707e+06	1.6247e+06	5.48831e+07	6.3874e+06	7.07405e+07	9.83023e+07	2.14118e+06	2.65382e+06	1.16245e+07	932131	2.35419e+06	3.4893e+06	9.97267e+07	3.83085e+06	3.95556e+06	940285	2.26711e+06	4.65192e+06	3.0317e+06	4.20625e+06	1.85297e+06	893453	2.38118e+06	5.13821e+06	7.33105e+06	1.13617e+06	867252	2.4686e+06	1.85009e+06	604221	1.22343e+06	448486	3.43375e+06	631440	659651	5.98071e+06	3.21024e+06	337840	8.25977e+06	1.96778e+06	7.59536e+06	1.92065e+06	2.10986e+06	1.08492e+06	485828	753992	1.38515e+06
Lanosterol	1.1669e+07	1.18119e+08	1.81082e+07	1.34493e+08	1.5862e+07	2.73813e+08	5.4811e+06	3.40437e+07	2.07729e+07	1.28141e+08	3.74614e+08	3.60189e+07	2.84829e+07	1.17805e+08	1.1499e+08	7.32932e+07	4.03965e+07	1.02114e+07	2.53346e+07	9.40264e+06	1.91935e+08	2.18438e+07	9.19382e+08	1.61718e+07	7.8819e+08	3.99672e+06	3.70024e+08	5.1886e+07	4.16934e+07	2.88453e+06	5.77684e+06	2.03471e+07	4.51207e+07	2.62061e+07	9.15683e+06	2.96732e+06	6.65987e+07	8.06675e+07	3.96586e+06	3.99055e+06	1.36834e+08	6.81399e+06	7.08375e+06	1.95884e+07	4.6083e+07	2.02458e+07	1.30535e+07	1.31297e+07	5.8444e+06
Lyso PC (16:1)	4.33849e+08	1.20119e+07	4.5391e+06	3.05167e+06	1.47192e+08	1.12741e+08	8.36257e+07	2.26284e+06	1.14083e+07	4.09843e+06	1.08231e+07	1.86409e+07	3.7748e+07	9.10344e+07	5.63952e+06	1.57528e+07	3.66869e+07	4.42386e+06	1.18292e+08	2.76233e+07	4.75944e+06	4.5995e+06	2.15474e+07	1.23543e+09	2.58961e+07	2.9387e+07	3.3082e+06	1.36705e+07	732832	8.28145e+06	3.22756e+06	6.28304e+06	8.96403e+06	5.44444e+07	4.63276e+06	6.62164e+07	1.12734e+07	4.29396e+06	1.19399e+07	1.32629e+07	5.99683e+06	8.03117e+06	2.03688e+06	3.70221e+06	5.74937e+06	2.8216e+06	4.00335e+07	1.46437e+07	5.28811e+06
Hesperidin	1.68743e+07	6.69113e+07	1.4798e+06	2.94854e+06	417196	36927.1	805596	1.8953e+06	605370	3.51687e+07	1.08388e+07	2.95476e+08	2.31685e+06	945934	391204	7.20003e+06	2.60561e+06	2.63928e+07	2.52249e+07	58520.4	1.19402e+06	3.2852e+06	267611	1.35839e+07	1.13273e+07	7.38415e+07	412803	5.69766e+06	1.90175e+07	3.69764e+06	37720.4	178063	1.6542e+07	2.67581e+06	1.85613e+06	108253	80815.8	151760	6.09025e+06	6.30137e+06	794853	186579	36928	1.43352e+07	1.74769e+07	69697	2.24478e+06	6.09487e+06	1.80616e+06
DG(PGD1/0:0/2:0)	1.20973e+06	896311	2.00288e+06	2.47593e+06	1.37609e+06	654072	1.96149e+06	1.57307e+07	3.13771e+06	1.68477e+06	1.44107e+06	4.91469e+06	3.95722e+06	2.19005e+06	4.46098e+06	3.02829e+06	2.43793e+06	3.97562e+06	2.55623e+06	1.16159e+06	2.99178e+08	7.00624e+06	2.20558e+06	3.74813e+06	6.48408e+06	8.19465e+06	3.48198e+06	6.5298e+06	2.66869e+06	395770	651398	946426	1.31538e+07	1.23156e+06	2.19809e+06	2.07759e+06	1.04746e+06	5.9833e+06	1.26681e+06	514410	2.72914e+06	2.0005e+06	2.13902e+06	3.79704e+06	9.22856e+06	1.04943e+06	2.63924e+06	580001	810080
7-a,25-Dihydroxycholesterol	1.32882e+08	8.48263e+07	1.00979e+08	4.27787e+07	4.89139e+07	2.91115e+07	9.16906e+07	6.16953e+07	8.99818e+07	3.78201e+07	5.2748e+07	1.17162e+08	4.58151e+07	5.4263e+07	5.27847e+07	6.10923e+07	1.01451e+08	1.34362e+08	6.22115e+07	1.42431e+07	4.56696e+07	1.23504e+07	5.3768e+07	1.97912e+07	4.65796e+07	6.94581e+07	5.13492e+07	9.8017e+07	3.32773e+07	1.09479e+07	1.83945e+07	1.57005e+07	2.76907e+07	1.76592e+07	1.14088e+07	5.0191e+06	2.13773e+07	2.31646e+07	1.0918e+07	4.91445e+06	2.80795e+07	4.55895e+06	2.53686e+07	2.07508e+07	2.70572e+07	1.35915e+07	1.26861e+07	3.33421e+07	6.10732e+06
3a,7a-Dihydroxycoprostanic acid	2.12812e+08	1.55994e+08	1.4789e+08	1.0722e+08	9.20781e+07	1.83423e+07	4.03421e+08	6.91175e+07	3.40567e+08	5.27965e+07	1.06041e+08	2.1583e+08	1.21547e+08	1.46288e+08	1.47219e+08	3.38828e+07	1.31696e+08	3.82811e+08	2.0993e+08	7.13883e+07	2.37641e+08	5.22599e+07	1.93104e+08	1.99926e+08	9.58601e+07	1.87689e+08	1.88747e+08	3.05017e+08	1.93385e+08	2.94675e+07	3.13325e+07	3.67498e+07	3.95388e+07	1.62617e+07	6.34592e+07	7.94192e+06	2.46552e+07	2.97223e+07	4.2974e+07	3.17664e+07	3.22235e+07	1.22914e+07	2.7014e+07	3.62768e+08	4.15403e+07	3.03114e+07	1.36656e+08	6.0938e+07	5.44565e+06
Anhydrocinnzeylanol	2.02437e+07	1.66394e+07	1.47487e+07	1.19598e+07	1.00489e+07	2.99305e+06	4.66577e+07	2.02287e+07	3.34565e+07	4.00766e+07	8.95008e+06	1.45038e+07	1.30633e+07	1.02996e+07	2.42422e+07	4.28187e+07	1.0489e+08	5.40826e+07	1.72687e+07	2.09557e+07	2.54271e+07	2.53816e+07	1.3023e+07	1.77034e+07	2.7127e+07	1.62333e+07	2.53823e+07	2.32603e+07	6.90609e+06	2.82528e+07	2.55417e+07	5.24955e+06	1.06758e+07	5.13618e+06	6.51261e+06	5.68706e+06	8.45777e+06	1.90499e+07	3.89265e+06	826897	2.36531e+06	5.49632e+06	1.26459e+07	7.77139e+06	5.68492e+06	1.16473e+07	5.94996e+06	4.54856e+06	3.61638e+06
Phe-C18:0	2.33486e+07	1.34232e+07	1.9854e+07	1.63145e+07	2.85836e+07	1.00171e+07	3.53214e+07	1.65504e+07	2.3971e+07	2.94455e+06	2.9186e+07	1.57344e+07	2.33889e+07	1.17537e+07	1.97648e+07	1.09087e+07	1.50808e+07	3.04016e+07	4.04777e+07	7.16056e+06	1.66786e+07	1.04858e+07	2.07344e+07	1.5611e+07	1.4016e+07	1.90899e+07	2.54165e+07	1.42864e+07	6.91254e+06	1.25645e+07	9.98467e+06	2.23003e+06	7.92933e+06	1.23913e+07	6.34738e+06	7.25775e+06	7.04595e+06	7.83648e+06	8.68581e+06	5.323e+06	4.83824e+06	1.01013e+07	7.34853e+06	9.09757e+06	4.32515e+06	1.34334e+07	6.69404e+06	1.6282e+07	4.61966e+06
PI-Cer 32:0;3O	44192.9	73314.4	206760	310856	486154	245910	75852.8	97141.2	183682	576846	26712.9	113669	380845	48203.1	100176	100199	41596.2	174050	16328.7	210698	52035.3	111062	73908.7	229903	348821	375755	638390	191571	220071	401586	608146	799066	1.10813e+06	67892.3	667835	386450	268257	582862	1.29428e+06	607815	307067	590092	1.11002e+06	590258	1.31526e+06	165860	156326	246565	2.37833e+06
PI-Cer 33:0;3O	1.49081e+06	1.13475e+06	1.3739e+06	3.00838e+06	385294	3.95351e+06	1.59877e+06	5.28171e+06	2.87595e+06	6.79843e+06	962530	1.2162e+06	1.99623e+06	569565	1.26489e+06	1.4355e+06	2.22894e+06	2.34935e+06	605514	1.8006e+06	1.31039e+06	1.12346e+06	1.1161e+06	2.02172e+06	3.28001e+06	1.66891e+06	1.35139e+06	2.44242e+06	2.46728e+06	2.34224e+06	3.3294e+06	6.29365e+06	7.85269e+06	549835	4.74568e+06	2.11066e+06	2.39133e+06	5.37258e+06	6.78856e+06	2.20144e+06	1.07391e+06	3.11459e+06	5.91734e+06	6.70864e+06	7.4539e+06	2.15601e+06	1.89278e+06	2.56277e+06	1.23205e+07
Putative (3-hydroxypentadecanoyl)lysine	1.48758e+06	1.4875e+06	970681	1.05358e+07	2.82705e+06	1.38173e+07	2.02047e+06	1.38572e+06	4.12485e+06	2.55345e+06	1.14238e+06	7.68047e+06	3.44046e+06	1.3363e+06	1.41986e+06	1.06909e+06	1.05505e+06	1.41314e+07	771579	3.1251e+06	1.23684e+07	1.88082e+06	1.18713e+07	2.54082e+06	5.76413e+06	2.99722e+06	1.88907e+06	3.17812e+06	1.8214e+07	4.5873e+06	2.58099e+07	1.87181e+07	2.60817e+07	1.48647e+07	1.37741e+06	1.53645e+07	2.50634e+07	2.40389e+06	2.7831e+07	2.50092e+07	1.3846e+06	9.88797e+06	8.22056e+06	1.09919e+07	3.52627e+07	6.11876e+06	3.28123e+06	2.37564e+07	2.76915e+07
p-Hydroxyphenyllactic acid	2.36488e+06	1.91352e+07	453114	4.18905e+06	97734.8	5.28325e+06	4.33206e+06	8.82464e+06	1.19736e+07	1.8431e+06	2.09066e+06	7.39399e+06	3.07175e+06	4.9433e+06	2.13973e+06	6.54274e+06	7.57523e+06	2.11873e+07	2.33775e+07	3.74908e+07	8.75357e+06	5.97148e+06	9.41941e+06	2.18573e+07	6.98456e+06	3.44654e+07	6.28829e+07	1.32191e+07	1.87252e+07	1.17557e+08	1.46577e+07	1.33674e+07	6.92585e+06	2.09548e+08	2.67773e+07	1.19115e+09	5.36674e+07	2.57754e+07	1.74431e+07	2.62298e+07	1.79626e+07	1.32266e+07	3.28238e+07	4.6554e+07	1.47519e+07	1.62101e+07	6.07332e+06	8.53449e+06	1.12148e+07
3-Oxooctadecanoylcarnitine	8.54302e+06	2.49918e+06	917587	1.65301e+06	2.962e+06	6.81757e+06	595606	3.71761e+06	2.4827e+07	182896	313294	7.00368e+06	634489	1.18722e+06	347441	6.83897e+06	2.81744e+06	251244	785539	3.47565e+06	1.38096e+07	1.53295e+06	3.76324e+06	964239	1.25724e+07	1.58428e+07	480385	733660	3.25177e+07	1.66635e+07	3.7293e+06	2.46927e+06	3.06207e+06	8.852e+06	380525	7.46916e+06	234878	755384	1.4805e+07	7.74717e+06	3.00693e+07	5.01555e+06	804357	5.91302e+06	1.08447e+07	6.8505e+06	4.44201e+06	815325	2.99896e+08
Octanoylcarnitine	3.25582e+06	95769	353566	127888	2.04854e+06	202982	106276	244028	391756	341942	43092.9	797564	208715	301892	214083	52369.6	184497	712816	62382.4	495140	123272	117513	180009	6.45368e+06	310261	2.36978e+06	378379	937468	403703	221055	746832	186539	1.14062e+06	1.19233e+07	786949	259837	6.55965e+06	5.75527e+06	403964	8.18366e+06	1.17674e+06	80594.1	738674	1.75653e+06	498525	1.04887e+08	136762	2.1063e+06	215951
Ginsenoside Rg3	478724	873791	755962	245163	69361.3	119727	1.03975e+06	1.48735e+06	738292	1.26686e+06	1.07765e+06	679800	1.24489e+06	42776.7	558355	2.08159e+06	518679	1.56736e+06	100624	705041	799446	171276	708146	1.02021e+06	118869	67252.8	405204	962159	1.9636e+06	592251	2.79765e+06	1.88775e+06	1.47692e+06	504251	784959	664652	6.18114e+07	2.72078e+06	1.60638e+06	2.05794e+06	1.50245e+07	1.43072e+06	5.55305e+06	1.64012e+06	110796	5.35334e+06	1.18715e+06	2.48031e+07	7.81726e+06
2-Carboxy-4-dodecanolide	430005	1.33824e+06	3.02391e+06	669097	545781	2.60087e+06	337098	1.11343e+06	723301	1.5824e+06	375570	498965	1.3981e+06	1.15931e+07	1.06773e+06	396914	1.30662e+07	1.44758e+06	1.90096e+06	623034	1.0192e+07	522561	238340	130059	287386	5.3489e+06	2.31049e+06	1.54554e+06	4.09504e+07	1.25912e+08	1.29729e+07	134035	721869	855222	2.64315e+07	413475	8.43074e+07	2.37609e+07	5.22982e+06	1.99713e+07	7.04856e+06	132306	1.53633e+07	656321	8.09843e+06	252472	1.07594e+07	939060	2.05926e+07
Cer 17:0;2O/5:0	64238.9	85171.1	89459.4	1.0015e+06	1.22723e+06	1.73383e+06	1.14736e+06	1.15435e+06	77376	3.53873e+06	2.16608e+06	930423	422709	362944	70607.7	736272	492094	654109	101738	435389	127852	483742	543435	86121.4	470961	61025	77700.8	1.2172e+06	1.36356e+08	1.8267e+06	1.24084e+07	61071.5	548808	1.26495e+06	786952	212241	1.24034e+06	2.22197e+06	1.29721e+06	440980	1.37895e+06	1.53625e+06	785121	2.58492e+07	723300	550701	241744	648378	598359
Laurate	905965	868403	588976	397697	374453	53727.6	849875	523410	227313	2.01303e+06	1.73846e+06	1.14793e+06	402972	508474	174575	797498	756586	1.91133e+06	1.95824e+06	1.0319e+06	1.66516e+07	1.67023e+07	1.02344e+07	2.89851e+06	2.0873e+06	2.06475e+06	3.20018e+06	2.62308e+06	2.97992e+06	1.561e+06	2.53551e+08	3.05227e+07	1.93537e+07	1.32933e+07	9.98144e+06	3.76031e+06	1.93953e+06	1.51555e+06	7.31712e+06	5.53518e+06	4.02669e+06	1.47587e+06	3.90443e+08	2.66522e+07	297064	623528	335875	3.01998e+06	1.00031e+06
gamma-Glutamylmethionine	675915	720009	1.70184e+06	64256.2	658722	2.48226e+06	947968	1.13072e+06	1.19622e+07	750575	678375	814224	1.25784e+06	1.15239e+06	1.10665e+06	525907	1.93141e+06	1.11662e+06	203049	176935	912733	926979	557307	373021	1.27743e+06	1.15327e+06	870584	38945.3	2.32983e+06	537199	1.09478e+06	421161	529798	5.31774e+07	3.9925e+07	1.71897e+08	3.95758e+06	2.59882e+06	1.2785e+06	1.74489e+06	332641	3.64148e+06	185082	4.30843e+06	5.23427e+06	930516	105803	986574	640866
Dodecanoic acid	7.3883e+06	6.65119e+06	4.80018e+06	4.35903e+06	3.86454e+06	1.61025e+06	6.83808e+06	5.14348e+06	3.11972e+06	1.70897e+07	1.48929e+07	9.79976e+06	4.8062e+06	6.48083e+06	4.66415e+06	7.32608e+06	7.05166e+06	1.74693e+07	1.27388e+07	9.62972e+06	1.17902e+08	1.19266e+08	8.42489e+07	2.34343e+07	1.69163e+07	1.85429e+07	2.249e+07	1.66847e+07	2.64629e+07	1.64589e+07	2.10745e+09	2.06643e+08	1.31801e+08	9.69642e+07	7.43993e+07	3.21436e+07	1.49726e+07	1.32904e+07	4.83737e+07	4.08769e+07	3.61362e+07	1.18333e+07	3.39284e+09	2.18874e+08	3.96868e+06	8.2139e+06	3.74919e+06	2.73328e+07	9.11367e+06
Indolelactic acid	1.14307e+06	1.5346e+06	4.10512e+06	5.22867e+06	9.93843e+06	2.40961e+07	2.09974e+07	7.45091e+06	8.02009e+06	5.28871e+06	6.248e+06	4.58944e+07	4.74888e+06	1.1491e+07	6.48194e+06	4.5735e+06	4.38251e+06	6.25911e+06	6.20353e+06	6.09686e+07	5.2911e+06	1.02495e+07	6.89349e+06	1.49076e+07	1.09318e+06	1.24692e+08	4.25592e+07	4.67153e+06	1.74063e+06	5.93685e+06	1.56901e+07	3.97032e+06	1.28419e+08	7.0454e+08	1.0266e+07	3.44113e+09	4.66192e+07	2.11765e+07	2.01058e+07	4.9871e+07	7.99697e+06	7.58808e+07	2.50835e+07	2.32769e+07	4.53593e+06	2.06176e+07	3.17706e+06	1.17655e+08	1.33001e+06
2-Ethylhexanoic acid	3.38025e+07	2.72018e+07	7.94866e+07	1.36476e+08	5.06716e+07	4.1926e+07	7.06302e+07	6.19008e+07	1.87769e+07	4.77983e+07	5.34179e+07	4.18609e+07	3.34571e+07	6.36792e+07	5.38152e+07	3.7342e+07	2.75804e+08	1.06586e+08	6.7712e+07	6.22342e+07	4.80702e+07	6.94304e+07	7.17301e+07	4.69249e+07	3.56433e+07	3.273e+07	9.38169e+06	2.50478e+08	1.17757e+08	8.59663e+07	1.19515e+10	1.62169e+08	6.50155e+07	1.44708e+08	2.20155e+08	1.1531e+08	5.01943e+07	7.45323e+07	5.07891e+07	5.62075e+07	2.65122e+08	6.88676e+07	1.50848e+10	5.85993e+07	8.75297e+07	7.78095e+07	3.1525e+07	6.53291e+07	4.16034e+07
tetracycline	384434	1.62656e+06	1.75387e+06	223322	720294	538574	255337	337276	435968	1.79759e+06	3.77014e+06	1.33129e+06	315076	459030	5.56357e+06	1.86653e+06	2.36934e+06	1.60895e+06	2.2724e+06	7.09439e+06	990430	638923	297765	1.25652e+06	652170	3.75938e+06	841105	691552	400369	3.49835e+06	696867	899796	4.96593e+08	9.18393e+07	2.05751e+07	3.76893e+06	1.32822e+06	972858	4.92511e+06	1.68999e+06	315232	414548	849424	412735	990922	5.95799e+06	688171	2.94132e+06	1.43766e+06
Crassostreaxanthin A	3.76235e+06	6.39282e+06	4.83478e+06	4.31774e+06	3.79243e+06	3.80043e+06	4.57637e+06	7.09596e+06	5.81369e+06	3.91933e+06	7.48049e+06	2.71407e+06	7.17428e+06	5.27822e+06	1.78177e+06	1.66334e+07	5.68721e+06	1.87995e+06	4.00429e+06	2.56865e+06	4.02561e+06	1.80085e+06	6.95719e+06	1.15715e+06	2.32785e+06	111336	1.19211e+07	3.65909e+06	4.44107e+06	2.00219e+08	7.64809e+06	3.59666e+06	1.19382e+07	439824	2.15471e+07	1.14812e+07	6.45964e+06	5.78445e+06	1.0054e+07	1.3528e+07	9.52511e+06	5.66633e+06	4.60757e+06	6.45591e+06	5.07894e+06	4.53541e+06	8.57666e+06	6.52917e+06	6.32108e+06
Doxycycline Monohydrate	8.51061e+06	4.40949e+06	3.12335e+06	356546	1.27185e+06	5.70789e+06	733321	1.25519e+06	2.18908e+06	4.18516e+06	3.371e+06	2.69425e+06	2.21867e+06	1.7258e+06	574532	4.26987e+06	2.28261e+06	1.70565e+06	1.5415e+06	2.67996e+06	1.02648e+06	2.11841e+06	2.58811e+06	1.30709e+06	1.40362e+06	1.8281e+06	3.93073e+06	699224	2.8607e+06	1.18013e+08	2.12735e+06	1.7594e+06	8.96682e+08	3.41938e+08	2.37737e+07	1.94968e+06	1.6472e+06	948783	4.3756e+06	2.30907e+06	1.52499e+06	3.36042e+06	796358	3.32237e+06	5.26287e+06	3.9659e+06	4.00949e+06	7.49984e+06	1.50277e+06
Capric acid	3.36467e+07	4.41637e+07	4.88253e+07	5.90067e+07	4.41216e+07	4.7546e+07	8.08095e+07	4.51382e+07	3.42253e+07	8.51211e+07	6.00327e+07	4.59748e+07	5.97519e+07	6.40919e+07	4.97573e+07	3.97714e+07	6.37717e+07	4.38892e+07	4.77092e+07	4.94232e+07	3.35342e+07	6.10002e+07	5.7685e+07	3.90296e+07	3.753e+07	1.32409e+07	2.71974e+07	4.73277e+07	3.62464e+08	8.64565e+07	2.20186e+10	1.16133e+08	7.29545e+07	2.08757e+08	1.24843e+08	1.67808e+08	4.66565e+07	8.49129e+07	4.32659e+07	6.17799e+07	2.67186e+08	6.7786e+07	2.34708e+10	6.27072e+07	1.59661e+07	6.74415e+07	3.88079e+07	6.21011e+07	3.40227e+07
2-2-[bis(2-hydroxyethyl)amino]	5.32698e+06	4.42477e+06	7.9651e+06	3.47972e+06	6.54358e+06	2.86418e+06	1.41278e+07	3.78716e+06	1.60139e+07	7.81253e+06	4.0698e+06	8.99975e+06	5.90424e+06	5.13745e+06	5.06783e+06	7.33591e+06	3.39419e+06	6.22517e+06	8.55943e+06	1.28673e+07	7.43843e+06	1.01585e+07	3.94039e+06	7.03509e+06	7.62428e+06	4.03093e+06	9.56328e+06	1.09177e+07	3.80685e+06	2.00417e+09	2.90576e+07	4.30003e+06	2.76956e+07	2.03228e+06	4.47295e+06	3.10863e+06	3.03629e+06	6.33651e+06	5.51589e+09	7.70626e+06	1.20389e+06	2.18085e+06	6.93413e+08	1.30174e+07	1.83004e+06	3.59606e+06	5.77626e+07	6.77224e+09	1.63227e+06
[truncated: 11 more columns]
