# Supplementary material for: A comparative study of the gut microbiome and fecal metabolome in hypertensive patients from middle-temperate and tropical cities of China: Daqing and Haikou
Source: Front Microbiol. 2026 May 22;17:1801806. doi: 10.3389/fmicb.2026.1801806 (PMC13236899; doi:10.3389/fmicb.2026.1801806)
Supplement: Supplementary file 9 [file Table_7.xlsx]

## Sheet: Sheet1
Supplementary Table 7. The classification and alteration of differentially abundant metabolites.
Metabolite	Formula	Superclass	Class	Subclass	HMDB	KEGG	KEGG_pathway	MS1.name	VIP	FC (DQ/HK)	P-value	Q-value	Regulation
PGE1 Alcohol	C20H36O4	NA	NA	NA	NA	NA	NA	15(S)-Hydroxyeicosatrienoic acid;Austroinulin;8-HETrE;3,4-Dimethyl-5-pentyl-2-furannonanoic acid;3,4-Dimethyl-5-propyl-2-furanundecanoic acid;12R-hydroxy-5Z,8Z,12Z-eicosatrienoic acid;12(S)-HETrE;5-Heptyl-3,4-dimethyl-2-furanheptanoic acid;5-Hexyl-3-methyl-2-furannonanoic acid;20-Hydroxyeicosatrieneoic acid;12(r)-Hydroxyeicosatrienoic acid;(R)-3-Hydroxy-Octadecanoic acid;xi-10-Hydroxyoctadecanoic…	2.21062	16.0627	0.0116338	0.121231	up
1-Naphthalenecarboxaldehyde, decahydro	C20H32O2	Lipids and lipid-like molecules	Prenol lipids	Diterpenoids	NA	NA	NA	NA	2.43943	14.903	0.000519115	0.0185483	up
Saccharin	C7H5NO3S	Organoheterocyclic compounds	Benzothiazoles	NA	HMDB0029723	C12283	map04742(Taste transduction)	Saccharin;Creatinine chloride	1.59305	13.0545	0.0259164	0.180408	up
15-HETE	C20H32O3	Lipids and lipid-like molecules	Fatty Acyls	Eicosanoids	HMDB0003876	C04742	map00590(Arachidonic acid metabolism);map01100(Metabolic pathways);map04750(Inflammatory mediator regulation of TRP channels)	Eicosapentaenoic acid;Retinyl ester;Methyltestosterone;8,15-Isopimaradien-18-oic acid;Siderone;Yucalexin B14;Yucalexin A16;8(17),12-Labdadiene-15,16-dial;Cascarillone;8,13-Abietadien-18-oic acid;(ent-15beta,16beta)-15,16-Epoxy-3-kauranone;ent-8(17),13(16),14-Labdatrien-18-oic acid;Methenolone;(1R,4Ar,7S)-1,4a,7-Trimethyl-7-vinyl-1,2,3,4,4a,6,7,8,8a,9,10,10a-dodecahydro-phenanthrene-1-carboxylic a…	4.1181	9.2636	2.09795e-08	1.31681e-05	up
Armepavine	C19H23NO3	Organoheterocyclic compounds	Isoquinolines and derivatives	Benzylisoquinolines	NA	C09342	NA	Reboxetine;Ethylmorphine;6-O-Methylcodeine;(+)-Erysotrine;(-)-Armepavine;Mavoglurant;Myofedrin;Cyclopentolate;Levobunolol;Norcapsaicin;5-[(4-Hydroxypheny)ethenyl]-2-(3-methyl-1-butenyl)-1,3-benzenediol;Parakmerin A;Cryptotanshinone;(E)-Arachidin II;exo-Dehydrochalepin	1.85801	8.9338	0.00662407	0.0893138	up
Solanidine	C27H43NO	Lipids and lipid-like molecules	Steroids and steroid derivatives	Steroidal alkaloids	HMDB0003236	C06543	map00996(Biosynthesis of various alkaloids);map01066(Biosynthesis of alkaloids derived from terpenoid and polyketide)	Solanidine;N-(2,4-Eicosadienoyl)piperidine;N-(2,14-Eicosadienoyl)piperidine	3.36653	8.8864	5.29628e-05	0.00403287	up
Phe-C18:1	C27H43NO3	Organic acids and derivatives	Carboxylic acids and derivatives	Amino acids, peptides, and analogues	NA	NA	NA	NA	3.19691	8.6747	8.80671e-05	0.00581861	up
Methyl 5-hydroxyoxindole-3-acetate	C11H11NO4	Organoheterocyclic compounds	Indoles and derivatives	Indolyl carboxylic acids and derivatives	HMDB0038990	NA	NA	Methyl 5-hydroxyoxindole-3-acetate;Methyl dioxindole-3-acetate;Indoleacetic acid;Hydroxymethyl indol-3-yl ketone;1-Methoxy-1H-indole-3-carboxaldehyde;2H-1-Benzopyran-2-one, aminomethyl-;3-Acetoxyindole;2(1H)-Quinolinone, 3-methoxy-;5-Acetoxyindole;7-Amino-4-methylcoumarin;8-Methoxyquinolin-2(1H)-one;INDOLE-2-ACETIC ACID;N-Phenylsuccinimide;Gentianine;indole-3-glycol aldehyde;2-Indolecarboxylic ac…	2.05796	7.9719	0.00348794	0.0623131	up
Tyr-C18:1	C27H43NO4	Organic acids and derivatives	Carboxylic acids and derivatives	Amino acids, peptides, and analogues	NA	NA	NA	O-Linoleoylcarnitine;(10Z,12Z)-octadeca-10,12-dienoylcarnitine;(9Z,11E)-Octadeca-9,11-dienoylcarnitine;(6Z,9Z)-Octadeca-6,9-dienoylcarnitine;(2E,4E)-Octadeca-2,4-dienoylcarnitine	1.41425	7.2945	0.0317068	0.201099	up
5-Hydroxyindole-3-acetic acid	C10H9NO3	Organoheterocyclic compounds	Indoles and derivatives	Indolyl carboxylic acids and derivatives	NA	C05635	map00380(Tryptophan metabolism);map01100(Metabolic pathways);map04726(Serotonergic synapse)	xi-2,3-Dihydro-2-oxo-1H-indole-3-acetic acid;5-Phenyl-1,3-oxazinane-2,4-dione;5-Methoxyindole-2-carboxylic acid;Noroxyhydrastinine;2-(3-Hydroxy-1H-indol-2-yl)acetic acid;2-(5-Hydroxy-1H-indol-2-yl)acetic acid;1H-Indol-3-yl 2-hydroxyacetate;L-quinate;Indole-3-carboxaldehyde;1-Hydroxyisoquinoline;4-Hydroxyquinoline;4,1-Benzoxazepine;2-aceto-2-hydroxy-butanoate;indol-2-one	2.88215	6.9584	6.83916e-06	0.000882064	up
Feruloylcholine	NA	Phenylpropanoids and polyketides	Cinnamic acids and derivatives	Hydroxycinnamic acids and derivatives	HMDB0032800	NA	NA	NA	2.31279	6.8443	0.000253309	0.0118064	up
Lanosterol	C30H50O	Lipids and lipid-like molecules	Prenol lipids	Triterpenoids	HMDB0001251	C01724	map00100(Steroid biosynthesis);map01100(Metabolic pathways);map01110(Biosynthesis of secondary metabolites)	Maslinic acid;Lucidumol A;Queretaroic acid;Priverogenin A;(3beta,23xi)-3,23-Dihydroxycycloart-24-en-26-oic acid;Pomolic acid;20beta-Hydroxyursolic acid;Azukisapogenol;delta-Maslinic acid;Sebiferenic acid;Momordicin I;Ganoderic acid U;Ganodermanontriol;Epoxyganoderiol A;(3b,22S,24E)-3,22-Dihydroxycycloart-24-en-26-oic acid;27-Hydroxyisomangiferolic acid;Albigenic acid;Rubitic acid;Ganoderiol E;3al…	2.79732	6.8244	2.8634e-05	0.00263014	up
Lyso PC (16:1)	C28H34O15	NA	NA	Flavonoid glycosides	HMDB0003265	C09755	NA	Hesperidin;Hesperetin 7-neohesperidoside;4'-Hydroxyacetophenone 4'-[4-hydroxy-3,5-dimethoxybenzoyl-(->5)-apiosyl-(1->2)-glucoside];Calceolarioside E;Tetrahydrofolyl-[Glu](2);Pirimiphos-methyl;indole-3-acetyl-methionine;Cascaroside C;Aloinoside B;Castavinol;4'-Hydroxyacetophenone 4'-[4-hydroxybenzoyl-(->5)-apiosyl-(1->2)-glucoside];Liquiritin apioside;Neoliquiritin 2''-apioside;Neolicuroside;Hydro…	1.84566	6.4679	0.00959176	0.108835	up
Hesperidin	C25H42O8	Phenylpropanoids and polyketides	Flavonoids	Diradylglycerols	HMDB0297046	C00165	map01521(EGFR tyrosine kinase inhibitor resistance);map04010(MAPK signaling pathway);map04012(ErbB signaling pathway);map04014(Ras signaling pathway);map04015(Rap1 signaling pathway);map04020(Calcium signaling pathway);map04024(cAMP signaling pathway);map04062(Chemokine signaling pathway);map04064(NF-kappa B signaling pathway);map04066(HIF-1 signaling pathway);map04071(Sphingolipid signaling path…	Ceanothine C;DG(2:0/PGF2alpha/0:0);DG(PGF2alpha/2:0/0:0);DG(2:0/0:0/PGF2alpha);DG(PGF2alpha/0:0/2:0);DG(2:0/PGE1/0:0);DG(PGE1/2:0/0:0);DG(2:0/0:0/PGE1);DG(PGE1/0:0/2:0);DG(2:0/PGD1/0:0);DG(PGD1/2:0/0:0);DG(2:0/0:0/PGD1);DG(PGD1/0:0/2:0);3b,4b,7a,12a-Tetrahydroxy-5b-cholanoic acid;2b,3a,7a,12a-Tetrahydroxy-5b-cholanoic acid;3a,7a,12a,19-Tetrahydroxy-5b-cholanoic acid;3a,6b,7b,12a-Tetrahydroxy-5b-c…	1.79564	5.6736	0.0399686	0.225873	up
DG(PGD1/0:0/2:0)	C25H42O8	Lipids and lipid-like molecules	Glycerolipids	Diradylglycerols	HMDB0297046	C00165	map01521(EGFR tyrosine kinase inhibitor resistance);map04010(MAPK signaling pathway);map04012(ErbB signaling pathway);map04014(Ras signaling pathway);map04015(Rap1 signaling pathway);map04020(Calcium signaling pathway);map04024(cAMP signaling pathway);map04062(Chemokine signaling pathway);map04064(NF-kappa B signaling pathway);map04066(HIF-1 signaling pathway);map04071(Sphingolipid signaling path…	Ceanothine C;DG(2:0/PGF2alpha/0:0);DG(PGF2alpha/2:0/0:0);DG(2:0/0:0/PGF2alpha);DG(PGF2alpha/0:0/2:0);DG(2:0/PGE1/0:0);DG(PGE1/2:0/0:0);DG(2:0/0:0/PGE1);DG(PGE1/0:0/2:0);DG(2:0/PGD1/0:0);DG(PGD1/2:0/0:0);DG(2:0/0:0/PGD1);DG(PGD1/0:0/2:0);3b,4b,7a,12a-Tetrahydroxy-5b-cholanoic acid;2b,3a,7a,12a-Tetrahydroxy-5b-cholanoic acid;3a,7a,12a,19-Tetrahydroxy-5b-cholanoic acid;3a,6b,7b,12a-Tetrahydroxy-5b-c…	1.65115	5.6286	0.00614539	0.0865536	up
7-a,25-Dihydroxycholesterol	C27H46O3	Lipids and lipid-like molecules	Glycerophospholipids	Retinoids	HMDB0006280	C15520	map00120(Primary bile acid biosynthesis)	7-a,25-Dihydroxycholesterol;7-a,27-Dihydroxycholesterol;20a,22b-Dihydroxycholesterol;17a,20a-Dihydroxycholesterol;7a,12a-Dihydroxy-5a-cholestan-3-one;7a,12a-Dihydroxy-5b-cholestan-3-one;3a,7a-Dihydroxy-5b-cholestan-26-al;(24R)-Cholest-5-ene-3-beta,7-alpha,24-triol;(24S)-7alpha,24-Dihydroxycholesterol;7alpha,24-dihydroxy-5beta-cholestan-3-one;7alpha,26-dihydroxy-5beta-cholestan-3-one;(25R)-4beta,2…	2.381	5.5678	0.000945536	0.0272084	up
3a,7a-Dihydroxycoprostanic acid	C27H46O4	Organic acids and derivatives	Organic sulfuric acids and derivatives	Bile acids, alcohols and derivatives	NA	NA	NA	3alpha,7alpha-Dihydroxycoprostanic acid;3a,7a,12a-Trihydroxy-5b-cholestan-26-al;3alpha,7alpha,24(S)-trihydroxy-5beta-cholestan-27-al;Anhydro-5alpha-cyprinol;[16]-Gingerol;C(Ccc)C(O)(C[N+](C)(C)C)CC([O-])=O;3-Hydroxy-1-phenyl-1-eicosanone;2,3-Dihydro-5-hydroxy-2,2-dipentyl-4,6-di-tert-butylbenzofuran;Tocols;5-(14-Nonadecenyl)-1,3-benzenediol;5-(10-Nonadecenyl)-1,3-benzenediol;5-(12-Nonadecenyl)-1,…	2.28185	5.532	0.00472212	0.0738517	up
Anhydrocinnzeylanol	C20H30O6	NA	NA	Terpene lactones	HMDB0036863	NA	NA	20-Carboxy-leukotriene B4;12-oxo-10,11-dihydro-20-COOH-LTB4;12-oxo-20-dihydroxy-leukotriene B4;Anhydrocinnzeylanol;Sporotrichiol;20-Carboxyleukotriene B4;7-Oxoprostaglandin I2;Linaprazan;N,N-Diethyl-2-(2-(4-methoxyphenyl)-5,7-dimethylpyrazolo[1,5-a]pyrimidin-3-yl)acetamide;5'-Carboxy-alpha-chromanol;Oryzalide A;Oryzalide B;[8]-Gingerdione;10-Acetylpanaxytriol;Arginylphenylalaninamide;(8R,9S,10R,1…	2.85184	5.4937	2.80095e-05	0.00259741	up
Phe-C18:0	C27H45NO3	Organic acids and derivatives	Organic sulfonic acids and derivatives	Amino acids, peptides, and analogues	NA	NA	NA	NA	1.28068	5.4274	0.037529	0.219887	up
PI-Cer 32:0;3O	C38H76NO12P	Lipids and lipid-like molecules	Glycerophospholipids	Alcohols and polyols	NA	NA	NA	PC(14:0/18:1(11Z));PC(14:0/18:1(9Z));PC(14:1(9Z)/18:0);PC(16:0/16:1(9Z));PC(16:1(9Z)/16:0);PC(18:0/14:1(9Z));PC(18:1(11Z)/14:0);PC(18:1(9Z)/14:0);PE(15:0/20:1(11Z));PE(20:1(11Z)/15:0);PE-NMe(16:0/18:1(9Z));PE-NMe(14:0/20:1(11Z));PE-NMe(14:1(9Z)/20:0);PE-NMe(16:0/18:1(11Z));PE-NMe(16:1(9Z)/18:0);PE-NMe(18:0/16:1(9Z));PE-NMe(18:1(11Z)/16:0);PE-NMe(18:1(9Z)/16:0);PE-NMe(20:0/14:1(9Z));PE-NMe(20:1(11…	1.80098	0.1872	0.0187463	0.154347	down
PI-Cer 33:0;3O	C39H78NO12P	Lipids and lipid-like molecules	Fatty Acyls	Alcohols and polyols	NA	NA	NA	PC(15:0/18:1(11Z));PC(15:0/18:1(9Z));PC(18:1(11Z)/15:0);PC(18:1(9Z)/15:0);PE(14:0/22:1(13Z));PE(14:1(9Z)/22:0);PE(16:0/20:1(11Z));PE(16:1(9Z)/20:0);PE(18:0/18:1(11Z));PE(18:0/18:1(9Z));PE(18:1(11Z)/18:0);PE(18:1(9Z)/18:0);PE(20:0/16:1(9Z));PE(20:1(11Z)/16:0);PE(22:0/14:1(9Z));PE(22:1(13Z)/14:0);PE-NMe2(16:0/18:1(9Z));PE-NMe(15:0/20:1(11Z));PE-NMe(20:1(11Z)/15:0);PE-NMe2(14:0/20:1(11Z));PE-NMe2(14…	1.42296	0.1872	0.048639	0.251199	down
Putative (3-hydroxypentadecanoyl)lysine	NA	NA	NA	NA	NA	NA	NA	cis-5-Tetradecenoylcarnitine;(4Z)-Tetradec-4-enoylcarnitine;(7Z)-Tetradec-7-enoylcarnitine;N-Oleoyl-L-Serine;hydroxytetradecadienyl-l-carnitine;Tetradecenoylcarnitine	2.23783	0.1842	0.000594035	0.020144	down
p-Hydroxyphenyllactic acid	NA	Lipids and lipid-like molecules	Fatty Acyls	NA	NA	NA	NA	Homovanillic acid;Isohomovanillic acid;3,4-Dihydroxyhydrocinnamic acid;Hydroxyphenyllactic acid;3-Methoxy-4-hydroxyphenylglycolaldehyde;3-Hydroxyphenyllactate;2,6-Dimethoxybenzoic acid;2',6'-Dihydroxy-4'-methoxyacetophenone;(±)-2-Hydroxy-3-(2-hydroxyphenyl)propanoic acid;Maltol propionate;2',4'-Dihydroxy-6'-methoxyacetophenone;3,4-Dimethoxybenzoic acid;Meta-hydroxyphenylhydracrylic Acid;3,5-Dihyd…	1.66051	0.1842	0.0377412	0.220578	down
3-Oxooctadecanoylcarnitine	C25H47NO5	Lipids and lipid-like molecules	Fatty Acyls	Fatty acid esters	HMDB0241559	NA	NA	3-Hydroxy-11Z-octadecenoylcarnitine;3-Hydroxy-9Z-octadecenoylcarnitine;(9Z)-3-Hydroxyoctadecenoylcarnitine;(12E)-9-Hydroxyoctadecenoylcarnitine;(12Z)-10-Hydroxyoctadecenoylcarnitine;(9Z)-12-Hydroxyoctadec-9-enoylcarnitine;3-Oxooctadecanoylcarnitine;hydroxyoctadecenoylcarnitine;4alpha-carboxy-4beta-methyl-5alpha-cholesta-8,24-dien-3beta-ol;4alpha-carboxy-ergosta-7,24(241)-dien-3beta-ol;isopropyl u…	1.85882	0.1737	0.0080335	0.097639	down
Octanoylcarnitine	C15H30NO4+	Lipids and lipid-like molecules	Fatty Acyls	Fatty acid esters	HMDB0000791	C02838	NA	NA	1.92307	0.1518	0.00395233	0.0671856	down
Ginsenoside Rg3	C42H72O13	Lipids and lipid-like molecules	Prenol lipids	Triterpenoids	HMDB0039546	C20778	map00999(Biosynthesis of various plant secondary metabolites);map01110(Biosynthesis of secondary metabolites)	From Dolabella auricularia (sea hare);PA(19:0/20:5(7Z,9Z,11E,13E,17Z)-3OH(5,6,15));PA(20:5(7Z,9Z,11E,13E,17Z)-3OH(5,6,15)/19:0);PA(19:2(10Z,13Z)/PGF2alpha);PA(PGF2alpha/19:2(10Z,13Z));PA(19:2(10Z,13Z)/PGE1);PA(PGE1/19:2(10Z,13Z));PA(19:2(10Z,13Z)/PGD1);PA(PGD1/19:2(10Z,13Z));PA(i-19:0/20:5(7Z,9Z,11E,13E,17Z)-3OH(5,6,15));PA(20:5(7Z,9Z,11E,13E,17Z)-3OH(5,6,15)/i-19:0);PG(16:0/20:4(6E,8Z,11Z,14Z)+=…	2.54949	0.1407	4.55914e-05	0.00363765	down
2-Carboxy-4-dodecanolide	C13H22O4	Organoheterocyclic compounds	Lactones	Gamma butyrolactones	HMDB0030987	NA	NA	2-Carboxy-4-dodecanolide;(3S,5R,6R,7E)-3,5,6-Trihydroxy-7-megastigmen-9-one;Dihydro-5-(2-octenyl)-2(3H)-furanone;Methyl 2-undecynoate;6-Heptyl-5,6-dihydro-2H-pyran-2-one;cis-3-Hexenyl trans-4-hexenoate;alpha-Terpineol acetate;alpha-Campholene acetate;(Z)-4-Hydroxy-6-dodecenoic acid lactone;Yuzu lactone;(3R,3aR,7aS)-3-Butylhexahydro-1(3H)-isobenzofuranone;Artemisia alcohol acetate;Ethyl 2Z,4E-deca…	2.25453	0.1142	0.00174596	0.0402403	down
Cer 17:0;2O/5:0	C22H45NO3	Lipids and lipid-like molecules	Sphingolipids	Ceramides	NA	NA	NA	NA	2.03798	0.1079	0.00221295	0.0466105	down
Laurate	C12H24O2	Lipids and lipid-like molecules	Fatty Acyls	Fatty acids and conjugates	HMDB0000638	C02679	map00061(Fatty acid biosynthesis);map00333(Prodigiosin biosynthesis);map01100(Metabolic pathways);map01110(Biosynthesis of secondary metabolites)	NA	1.52181	0.1067	0.0377933	0.220597	down
gamma-Glutamylmethionine	C10H18N2O5S	Organic acids and derivatives	Carboxylic acids and derivatives	Amino acids, peptides, and analogues	HMDB0034367	NA	NA	Glutamylmethionine;Methionyl-Glutamate;gamma-Glutamylmethionine;1,2-Dihydrotanshinquinone;Dihydrotanshinone;N-gamma-Glutamylcysteine ethyl ester;Methylenetanshinquinone;1,5-Diphenylcarbazide;2-(Ethoxymethyl)-1h-Imidazo[4,5-C]quinolin-4-Amine;Diethylene glycol dimethacrylate;N',N'-Diphenylhydrazinecarbohydrazide;2,4-Dimethyl-5-vinylthiazole;4-Mercapto-ethyl-pyridine;4-Pyridylethylmercaptan;1-Metho…	1.63174	0.1047	0.0160785	0.142523	down
Dodecanoic acid	C12H24O2	Lipids and lipid-like molecules	Fatty Acyls	Fatty acids and conjugates	HMDB0000638	C02679	map00061(Fatty acid biosynthesis);map00333(Prodigiosin biosynthesis);map01100(Metabolic pathways);map01110(Biosynthesis of secondary metabolites)	Dodecanoic acid;Ethyl decanoate;2-Heptyl butyrate;Nonanal propyleneglycol acetal;Hexyl hexanoate;Isopropyl nonanoate;Octyl butanoate;Octyl 2-methylpropanoate;(R)-Dihydrocitronellol acetate;Pentyl heptanoate;Decyl acetate;Isobutyl octanoate;Isohexyl isocaproate;2-(L-Menthoxy)ethanol;2-Nonanone propyleneglycol acetal;heptyl 2-methylbutyrate;butyl octanoate;3-Hexanone;4-Methylpentanal;Methyl isobuty…	1.55508	0.0993	0.0261067	0.180931	down
Indolelactic acid	C11H11NO3	Organoheterocyclic compounds	Indoles and derivatives	Indolyl carboxylic acids and derivatives	HMDB0000671	C02043	NA	Cinnamoylglycine;Edulitine;Methyl 1-methoxy-1H-indole-3-carboxylate;3-Indolehydracrylic acid;5-Ethyl-5-phenyl-1,3-oxazolidine-2,4-dione;Methyl oxindole-3-acetate;Pyridoxaminium(1+);N-Hydroxy-1-aminonaphthalene;1-Amino-2-naphthol;2-Quinolinylmethanol;4-Amino-1-naphthol;Indole-3-carboxaldehyde;1-Hydroxyisoquinoline;4-Hydroxyquinoline;4,1-Benzoxazepine;2-aceto-2-hydroxy-butanoate	1.42729	0.0989	0.0381071	0.221052	down
2-Ethylhexanoic acid	C8H16O2	Lipids and lipid-like molecules	Fatty Acyls	Fatty acids and conjugates	HMDB0031230	NA	NA	NA	1.26824	0.0737	0.0370808	0.219019	down
tetracycline	C22H24N2O8	Phenylpropanoids and polyketides	Tetracyclines	NA	NA	NA	NA	Doxycycline;Tetracycline;N-Oleoyl Glycine;15-(4-Iodophenyl)pentadecanoic acid;Epitetracycline;fluticasone;3-O-Methylniveusin A;4-Acridinecarboxamide;N-Feruloylglycyl-L-phenylalanine;Elafibranor	1.4492	0.0732	0.0265142	0.182479	down
Crassostreaxanthin A	C40H54O4	Lipids and lipid-like molecules	Prenol lipids	Terpene glycosides	NA	NA	NA	Benz(cd)indole-6-carboxamide, 4-(dipropylamino)-1,3,4,5-tetrahydro-;3-Pyridinemethanol, 6-amino-alpha-(((1-methyl-4-phenylbutyl)amino)methyl)-;Mytiloxanthin;Isomytiloxanthin;3'-N-Acetyl-4'-O-(9-octadecenoyl)fusarochromanone;Idoxanthin;DG(14:0/18:4(6Z,9Z,12Z,15Z)/0:0);DG(14:1(9Z)/18:3(6Z,9Z,12Z)/0:0);DG(14:1(9Z)/18:3(9Z,12Z,15Z)/0:0);DG(18:3(6Z,9Z,12Z)/14:1(9Z)/0:0);DG(18:3(9Z,12Z,15Z)/14:1(9Z)/0:…	1.83385	0.0713	0.00688996	0.0911558	down
Doxycycline Monohydrate	C22H26N2O9	Phenylpropanoids and polyketides	Tetracyclines	NA	HMDB0014399	C06973	NA	Ethyl glucuronide;Doxycycline;Tetracycline;15-(4-Iodophenyl)pentadecanoic acid;Epitetracycline;Halometasone;4-(6-(4-(Piperazin-1-yl)phenyl)pyrazolo[1,5-a]pyrimidin-3-yl)quinoline	1.30888	0.0546	0.0376455	0.220281	down
Capric acid	C10H20O2	Lipids and lipid-like molecules	Fatty Acyls	Fatty acids and conjugates	HMDB0000511	C01571	map00061(Fatty acid biosynthesis);map01100(Metabolic pathways)	Capric acid;1,1-Diethoxy-2-hexene;Isopentyl isopentanoate;Methyl nonanoate;7-Hydroxy-3,7-dimethyloctanal;Pentyl 3-methylbutanoate;Isooctyl acetate;Acetaldehyde 1,3-octanediol acetal;Ethyl 2-ethylhexanoate;Heptanal propyleneglycol acetal;Hexanal butane-2,3-diol acetal;Hexyl butyrate;Propyl heptanoate;4-Methylnonanoic acid;trans-p-Menthane-1,8-diol;(1R,2S,3S,4R)-p-Menthane-2,3-diol;4-Ethyloctanoic …	1.61211	0.0324	0.0119654	0.122451	down
2-2-[bis(2-hydroxyethyl)amino]	NA	NA	NA	NA	NA	NA	NA	Hexazinone;Dipyridamole;Desglucocoroloside;LysoSM(d18:0)	1.80936	0.0056	0.0293755	0.193077	down
p-values were obtained by the student’s t-test. VIP, variable importance in projection; FC, fold change; Regulation, the regulation in the DQ/HK.
Abbreviations were used to refer to the three metabolites with lengthy names:
1-Naphthalenecarboxaldehyde, decahydro		1-Naphthalenecarboxaldehyde, decahydro-5-[(3E)-5-hydroxy-3-methyl-3-penten-1-yl]-1,4a-dimethyl-6-methylene-, (1S,4aR,5S)-
2-2-[bis(2-hydroxyethyl)amino]		2-[[2-[bis(2-hydroxyethyl)amino]-4,8-di(piperidin-1-yl)pyrimido[5,4-d]pyrimidin-6-yl]-(2-hydroxyethyl)amino]ethanol
tetracycline		Tetracycline///tetracycline(1-)///tetracycline zwitterion///tetracycline
