# Supplementary material for: A comparative study of the gut microbiome and fecal metabolome in hypertensive patients from middle-temperate and tropical cities of China: Daqing and Haikou
Source: Front Microbiol. 2026 May 22;17:1801806. doi: 10.3389/fmicb.2026.1801806 (PMC13236899; doi:10.3389/fmicb.2026.1801806)
Supplement: Supplementary file 10 [file Table_8.xlsx]

## Sheet: Sheet1
Supplementary Table 8. The top twenty KEGG pathways of the metabolome were compared between the DQ group and the HK group.
Pathway_ID	KEGG_Level_1	KEGG_Level_2	Pathway_Name	Rich.Factor	p-value	Sig.Sign.P	Q.value	Sig.Sign.Q
ko00564	Metabolism	Lipid metabolism	Glycerophospholipid metabolism	0.1429	6.84807e-08	****	1.27374e-05	****
ko02010	Environmental Information Processing	Membrane transport	ABC transporters	0.058	6.6632e-05	****	0.00466691	**
ko01060	Metabolism	Chemical structure transformation maps	Biosynthesis of plant secondary metabolites	0.0567	7.76207e-05	****	0.00466691	**
ko04974	Organismal Systems	Digestive system	Protein digestion and absorption	0.1064	0.000100364	***	0.00466691	**
ko05231	Human Diseases	Cancer: overview	Choline metabolism in cancer	0.2727	0.000154058	***	0.00573094	**
ko01100	Metabolism	Global and overview maps	Metabolic pathways	0.0147	0.00034826	***	0.0107961	*
ko04148	Cellular Processes	Transport and catabolism	Efferocytosis	0.1667	0.000724235	***	0.019244	*
ko03320	Organismal Systems	Endocrine system	PPAR signaling pathway	0.4	0.000988874	***	0.0204367	*
ko05167	Human Diseases	Infectious disease: viral	Kaposi sarcoma-associated herpesvirus infection	0.4	0.000988874	***	0.0204367	*
ko00120	Metabolism	Lipid metabolism	Primary bile acid biosynthesis	0.0851	0.00122934	**	0.0228658	*
ko00061	Metabolism	Lipid metabolism	Fatty acid biosynthesis	0.069	0.00269098	**	0.0455021	*
ko04978	Organismal Systems	Digestive system	Mineral absorption	0.1034	0.00299564	**	0.0464325	*
ko00270	Metabolism	Amino acid metabolism	Cysteine and methionine metabolism	0.0597	0.00454262	**	0.0572182	ns
ko00470	Metabolism	Metabolism of other amino acids	D-Amino acid metabolism	0.058	0.00504698	**	0.0572182	ns
ko00330	Metabolism	Amino acid metabolism	Arginine and proline metabolism	0.058	0.00504698	**	0.0572182	ns
ko04750	Organismal Systems	Sensory system	Inflammatory mediator regulation of TRP channels	0.0857	0.00513917	**	0.0572182	ns
ko04745	Organismal Systems	Sensory system	Phototransduction - fly	0.1818	0.00522962	**	0.0572182	ns
ko05230	Human Diseases	Cancer: overview	Central carbon metabolism in cancer	0.0811	0.00601407	**	0.0601659	ns
ko00552	Metabolism	Glycan biosynthesis and metabolism	Teichoic acid biosynthesis	0.1667	0.00623476	**	0.0601659	ns
ko01040	Metabolism	Lipid metabolism	Biosynthesis of unsaturated fatty acids	0.0541	0.00646945	**	0.0601659	ns
P-value: *p<0.05; **p<0.01 ***p<0.001
