# Supplementary material for: A comparative study of the gut microbiome and fecal metabolome in hypertensive patients from middle-temperate and tropical cities of China: Daqing and Haikou
Source: Front Microbiol. 2026 May 22;17:1801806. doi: 10.3389/fmicb.2026.1801806 (PMC13236899; doi:10.3389/fmicb.2026.1801806)
Supplement: Supplementary file 11 [file Table_9.xlsx]

## Sheet: Sheet1
Supplementary Table 9. Spearman’s correlation (rho) values between differential metabolites and differential microbes.
Metabolites	Microbes	rho	p-value	Relation
g__Parablautia	Cer 17:0;2O/5:0	0.569603	3.16286e-06	positive
g__Mannheimia	Feruloylcholine	-0.49422	5.98712e-05	negtive
g__Pseudescherichia	Putative (3-hydroxypentadecanoyl)lysine	0.492915	7.82486e-05	positive
g__Pseudescherichia	Feruloylcholine	-0.484079	0.000108538	negtive
g__Segatella	1-Naphthalenecarboxaldehyde, decahydro	0.4813	0.000120097	positive
g__Proteus	Octanoylcarnitine	0.473632	0.000158146	positive
g__Pectobacterium	Feruloylcholine	-0.469241	0.000184635	negtive
g__Lachnospira	5-Hydroxyindole-3-acetic acid	0.466907	0.000200323	positive
g__Pectobacterium	Putative (3-hydroxypentadecanoyl)lysine	0.461073	0.000245047	positive
g__Prevotellaceae_unclassified	1-Naphthalenecarboxaldehyde, decahydro	0.458127	0.000270942	positive
g__Pseudescherichia	Phe-C18:0	-0.455571	0.000295424	negtive
g__Lachnospira	PI-Cer 32:0;3O	-0.450959	0.000344783	negtive
g__Mobilibacterium	2-Carboxy-4-dodecanolide	0.450743	0.00030141	positive
g__Proteus	Feruloylcholine	-0.446291	0.000402311	negtive
g__Pseudescherichia	Anhydrocinnzeylanol	-0.446179	0.000403781	negtive
g__Monoglobus	5-Hydroxyindole-3-acetic acid	0.444068	0.000432675	positive
g__Leuconostoc	Octanoylcarnitine	0.435399	0.000572147	positive
g__Proteus	5-Hydroxyindole-3-acetic acid	-0.434899	0.000581323	negtive
g__Enterobacteriaceae_unclassified	Phe-C18:0	-0.43112	0.000655097	negtive
g__Trabulsiella	Anhydrocinnzeylanol	-0.425952	0.000769786	negtive
g__Massilioclostridium	5-Hydroxyindole-3-acetic acid	0.422284	0.000861923	positive
g__Trueperella	Phe-C18:0	0.422228	0.000863393	positive
g__Lachnospira	15-HETE	0.421173	0.000891756	positive
g__Enterobacterales_unclassified	Feruloylcholine	-0.417838	0.000986952	negtive
g__Proteus	Putative (3-hydroxypentadecanoyl)lysine	0.416727	0.00102067	positive
g__Proteus	15-HETE	-0.414615	0.00108763	negtive
g__Lachnospira	Lanosterol	0.413615	0.00112071	positive
g__Beauveria	Feruloylcholine	-0.413471	0.00102478	negtive
g__Monoglobus	2-Ethylhexanoic acid	0.412448	0.00116045	positive
g__Segatella	PGE1 Alcohol	0.412003	0.00117592	positive
g__Cronobacter	Feruloylcholine	-0.411225	0.00120345	negtive
g__Shigella	Phe-C18:0	-0.410447	0.00123156	negtive
g__Enterobacterales_unclassified	Putative (3-hydroxypentadecanoyl)lysine	0.409336	0.00127274	positive
g__Prevotella	1-Naphthalenecarboxaldehyde, decahydro	0.403112	0.0015272	positive
g__Enterobacteriaceae_unclassified	Feruloylcholine	-0.402834	0.00153956	negtive
g__Proteus	Anhydrocinnzeylanol	-0.401778	0.00158735	negtive
g__Mannheimia	Anhydrocinnzeylanol	-0.400522	0.00151885	negtive
g__Enterobacterales_unclassified	Anhydrocinnzeylanol	-0.399555	0.00169237	negtive
g__Mobilibacterium	Solanidine	-0.396977	0.00168707	negtive
g__Pseudocitrobacter	Feruloylcholine	-0.396387	0.00171662	negtive
g__Lachnospira	Putative (3-hydroxypentadecanoyl)lysine	-0.396277	0.00185869	negtive
g__Faecalitalea	Putative (3-hydroxypentadecanoyl)lysine	-0.394776	0.00193959	negtive
g__Enterobacteriaceae_unclassified	Anhydrocinnzeylanol	-0.393609	0.00200469	negtive
g__Pectobacterium	Anhydrocinnzeylanol	-0.393554	0.00200784	negtive
g__Raoultella	Feruloylcholine	-0.393443	0.00201415	negtive
g__Lachnospira	Methyl 5-hydroxyoxindole-3-acetate	0.393109	0.00203318	positive
g__Acutalibacter	5-Hydroxyindole-3-acetic acid	0.392387	0.00207498	positive
g__Mannheimia	Putative (3-hydroxypentadecanoyl)lysine	0.39113	0.00200114	positive
g__Barnesiella	Indolelactic acid	-0.39022	0.00220505	negtive
g__Lelliottia	Feruloylcholine	-0.390186	0.00205652	negtive
g__Serratia	Feruloylcholine	-0.38933	0.00226049	negtive
g__Trabulsiella	Phe-C18:0	-0.386607	0.00243813	negtive
g__Escherichia	Phe-C18:0	-0.384885	0.00255687	negtive
g__Elizabethkingia	Phe-C18:0	0.384162	0.00260819	positive
g__Enterobacterales_unclassified	Phe-C18:0	-0.383884	0.00262817	negtive
g__Serratia	Putative (3-hydroxypentadecanoyl)lysine	0.383773	0.0026362	positive
g__Beauveria	Anhydrocinnzeylanol	-0.38319	0.00251108	negtive
g__Lelliottia	Putative (3-hydroxypentadecanoyl)lysine	0.380738	0.00269041	positive
g__Trueperella	Putative (3-hydroxypentadecanoyl)lysine	-0.380661	0.00287017	negtive
g__Beauveria	Putative (3-hydroxypentadecanoyl)lysine	0.38024	0.00272821	positive
g__Serratia	Phe-C18:0	-0.378939	0.0030075	negtive
g__Acutalibacter	2-Ethylhexanoic acid	0.378494	0.00304389	positive
g__Trueperella	7-a,25-Dihydroxycholesterol	0.376549	0.00320771	positive
g__Leuconostoc	Feruloylcholine	-0.376049	0.00325109	negtive
g__Trabulsiella	Feruloylcholine	-0.371159	0.00370359	negtive
g__Cronobacter	Anhydrocinnzeylanol	-0.371048	0.0037145	negtive
g__Enterobacteriaceae_unclassified	Putative (3-hydroxypentadecanoyl)lysine	0.369769	0.00384197	positive
g__Proteus	p-Hydroxyphenyllactic acid	0.36938	0.00388153	positive
g__Acutalibacter	2-Carboxy-4-dodecanolide	0.369047	0.00391573	positive
g__Mobilibacterium	Capric acid	0.36694	0.00392846	positive
g__Pseudescherichia	7-a,25-Dihydroxycholesterol	-0.365935	0.00424805	negtive
g__Beauveria	Phe-C18:0	-0.364431	0.00420116	negtive
g__Monoglobus	Cer 17:0;2O/5:0	0.36349	0.00452648	positive
g__Escherichia	Anhydrocinnzeylanol	-0.363323	0.00454604	negtive
g__Lachnospira	PI-Cer 33:0;3O	-0.359655	0.00499574	negtive
g__Segatella	Feruloylcholine	0.358877	0.00509605	positive
g__Shigella	Anhydrocinnzeylanol	-0.352654	0.00596474	negtive
g__Lelliottia	Anhydrocinnzeylanol	-0.351951	0.00582127	negtive
g__Lachnospira	p-Hydroxyphenyllactic acid	-0.35082	0.00624446	negtive
g__Mannheimia	Phe-C18:0	-0.350672	0.00601472	negtive
g__Elizabethkingia	Lanosterol	0.35032	0.00632272	positive
g__Pectobacterium	Phe-C18:0	-0.349208	0.00649974	negtive
g__Pseudocitrobacter	Putative (3-hydroxypentadecanoyl)lysine	0.349138	0.00625431	positive
g__Sharpea	Cer 17:0;2O/5:0	-0.348263	0.00665362	negtive
g__Massilioclostridium	1-Naphthalenecarboxaldehyde, decahydro	0.348097	0.00668111	positive
g__Parablautia	Capric acid	0.347708	0.00674563	positive
g__Enterobacteriaceae_unclassified	7-a,25-Dihydroxycholesterol	-0.347374	0.00680138	negtive
g__Butyricicoccus	Feruloylcholine	0.347096	0.00684814	positive
g__Acetobacter	Hesperidin	0.346985	0.00686692	positive
g__Escherichia	3a,7a-Dihydroxycoprostanic acid	-0.346485	0.006952	negtive
g__Elizabethkingia	7-a,25-Dihydroxycholesterol	0.346263	0.00699012	positive
g__Elizabethkingia	3a,7a-Dihydroxycoprostanic acid	0.346041	0.00702841	positive
g__Cronobacter	Putative (3-hydroxypentadecanoyl)lysine	0.343318	0.00751273	positive
g__Mobilibacterium	2-Ethylhexanoic acid	0.343156	0.00727051	positive
g__Serratia	Anhydrocinnzeylanol	-0.342762	0.00761509	negtive
g__Shigella	3a,7a-Dihydroxycoprostanic acid	-0.341706	0.00781296	negtive
g__Shigella	Feruloylcholine	-0.341484	0.00785518	negtive
g__Escherichia	Putative (3-hydroxypentadecanoyl)lysine	0.340984	0.00795092	positive
g__Escherichia	7-a,25-Dihydroxycholesterol	-0.340761	0.0079938	negtive
g__Golovinomyces	Anhydrocinnzeylanol	-0.340253	0.00781355	negtive
g__Parablautia	2-Carboxy-4-dodecanolide	0.339983	0.00814548	positive
g__Proteus	Phe-C18:0	-0.339039	0.00833304	negtive
g__Massilioclostridium	Cer 17:0;2O/5:0	0.33776	0.00859282	positive
g__Faecalitalea	5-Hydroxyindole-3-acetic acid	0.337538	0.00863872	positive
g__Golovinomyces	Phe-C18:0	-0.336474	0.00857338	negtive
g__Pseudescherichia	gamma-Glutamylmethionine	0.335593	0.00904954	positive
g__Pectobacterium	7-a,25-Dihydroxycholesterol	-0.33526	0.00912165	negtive
g__Trabulsiella	7-a,25-Dihydroxycholesterol	-0.334815	0.00921859	negtive
g__Escherichia	15-HETE	-0.33476	0.00923077	negtive
g__Massilioclostridium	Saccharin	0.334649	0.00925517	positive
g__Leuconostoc	5-Hydroxyindole-3-acetic acid	-0.334037	0.00939039	negtive
g__Shigella	Putative (3-hydroxypentadecanoyl)lysine	0.334037	0.00939039	positive
g__Mannheimia	7-a,25-Dihydroxycholesterol	-0.333333	0.00925286	negtive
g__Enterobacteriaceae_unclassified	3a,7a-Dihydroxycoprostanic acid	-0.332926	0.00964067	negtive
g__Lachnospira	1-Naphthalenecarboxaldehyde, decahydro	0.332259	0.00979361	positive
g__Golovinomyces	3a,7a-Dihydroxycoprostanic acid	-0.331916	0.00957454	negtive
g__Raoultella	Putative (3-hydroxypentadecanoyl)lysine	0.330759	0.0101455	positive
g__Leuconostoc	Solanidine	-0.32948	0.0104539	negtive
g__Elizabethkingia	PGE1 Alcohol	0.329091	0.0105494	positive
g__Trueperella	3a,7a-Dihydroxycoprostanic acid	0.328925	0.0105905	positive
g__Pseudescherichia	p-Hydroxyphenyllactic acid	0.328647	0.0106594	positive
g__Leuconostoc	p-Hydroxyphenyllactic acid	0.328425	0.0107148	positive
g__Prevotellaceae_unclassified	PGE1 Alcohol	0.327146	0.0110382	positive
g__Proteus	Indolelactic acid	0.324979	0.011606	positive
g__Lelliottia	Phe-C18:0	-0.324553	0.0114068	negtive
g__Proteus	Lanosterol	-0.324368	0.0117706	negtive
g__Enterobacteriaceae_unclassified	Octanoylcarnitine	0.324146	0.011831	positive
g__Segatella	Putative (3-hydroxypentadecanoyl)lysine	-0.323979	0.0118765	negtive
g__Enterobacterales_unclassified	7-a,25-Dihydroxycholesterol	-0.323812	0.0119221	negtive
g__Shigella	7-a,25-Dihydroxycholesterol	-0.32309	0.0121215	negtive
g__Escherichia	5-Hydroxyindole-3-acetic acid	-0.320756	0.0127856	negtive
g__Proteus	3a,7a-Dihydroxycoprostanic acid	-0.316977	0.0139278	negtive
g__Enterobacterales_unclassified	5-Hydroxyindole-3-acetic acid	-0.314198	0.014823	negtive
g__Mannheimia	3a,7a-Dihydroxycoprostanic acid	-0.313271	0.0148001	negtive
g__Acutalibacter	1-Naphthalenecarboxaldehyde, decahydro	0.312809	0.0152889	positive
g__Escherichia	Feruloylcholine	-0.312754	0.0153078	negtive
g__Enterobacteriaceae_unclassified	5-Hydroxyindole-3-acetic acid	-0.311976	0.0155745	negtive
g__Sharpea	Hesperidin	0.311753	0.0156514	positive
g__Pectobacterium	Octanoylcarnitine	0.311475	0.015748	positive
g__Golovinomyces	Putative (3-hydroxypentadecanoyl)lysine	0.31138	0.0154464	positive
g__Lachnospira	Octanoylcarnitine	-0.311142	0.0158646	negtive
g__Trabulsiella	3a,7a-Dihydroxycoprostanic acid	-0.310697	0.0160212	negtive
g__Leuconostoc	Lanosterol	-0.310531	0.0160803	negtive
g__Prevotella	PGE1 Alcohol	0.309864	0.0163185	positive
g__Shigella	15-HETE	-0.309308	0.0165194	negtive
g__Pseudescherichia	5-Hydroxyindole-3-acetic acid	-0.308308	0.0168862	negtive
g__Segatella	Anhydrocinnzeylanol	0.307641	0.0171346	positive
g__Parablautia	Lyso PC (16:1)	-0.307308	0.01726	negtive
g__Enterobacterales_unclassified	Octanoylcarnitine	0.30703	0.0173651	positive
g__Mannheimia	5-Hydroxyindole-3-acetic acid	-0.306435	0.0172514	negtive
g__Mannheimia	Octanoylcarnitine	0.305991	0.0174222	positive
g__Shigella	5-Hydroxyindole-3-acetic acid	-0.305196	0.0180726	negtive
g__Trueperella	Feruloylcholine	0.304473	0.018358	positive
g__Golovinomyces	15-HETE	-0.304099	0.0181653	negtive
g__Cronobacter	tetracycline	0.303862	0.0186025	positive
g__Pectobacterium	15-HETE	-0.303529	0.018737	negtive
g__Massilioclostridium	PI-Cer 32:0;3O	-0.303418	0.0187821	negtive
g__Eggerthella	2-Carboxy-4-dodecanolide	0.303306	0.0188272	positive
g__Trueperella	PGE1 Alcohol	0.302973	0.0189631	positive
g__Prevotellaceae_unclassified	Putative (3-hydroxypentadecanoyl)lysine	-0.302751	0.0190542	negtive
g__Faecalitalea	Phe-C18:0	0.302028	0.0193528	positive
g__Cronobacter	Octanoylcarnitine	0.301862	0.0194223	positive
g__Faecalitalea	1-Naphthalenecarboxaldehyde, decahydro	0.301528	0.0195619	positive
g__Mannheimia	DG(PGD1/0:0/2:0)	-0.300934	0.0194688	negtive
g__Lelliottia	7-a,25-Dihydroxycholesterol	-0.300878	0.0194924	negtive
g__Enterobacteriaceae_unclassified	15-HETE	-0.300361	0.0200573	negtive
g__Prevotellaceae_unclassified	Feruloylcholine	0.299639	0.0203693	positive
g__Segatella	p-Hydroxyphenyllactic acid	-0.29925	0.020539	negtive
g__Parablautia	DG(PGD1/0:0/2:0)	-0.298805	0.0207344	negtive
g__Acutalibacter	Cer 17:0;2O/5:0	0.29736	0.0213806	positive
g__Monoglobus	Capric acid	0.297138	0.0214815	positive
g__Faecalitalea	7-a,25-Dihydroxycholesterol	0.297027	0.0215322	positive
g__Pseudocitrobacter	Anhydrocinnzeylanol	-0.296387	0.02148	negtive
g__Acutalibacter	Solanidine	-0.296305	0.0218636	negtive
g__Shigella	Octanoylcarnitine	0.296193	0.021915	positive
g__Enterobacterales_unclassified	15-HETE	-0.295971	0.0220181	negtive
g__Butyricicoccus	1-Naphthalenecarboxaldehyde, decahydro	0.29586	0.0220698	positive
g__Beauveria	7-a,25-Dihydroxycholesterol	-0.29474	0.0222506	negtive
g__Parablautia	2-Ethylhexanoic acid	0.294248	0.0228309	positive
g__Escherichia	Octanoylcarnitine	0.294137	0.0228842	positive
g__Butyricicoccus	Cer 17:0;2O/5:0	0.293359	0.0232604	positive
g__Pseudescherichia	Methyl 5-hydroxyoxindole-3-acetate	-0.29197	0.0239451	negtive
g__Barnesiella	1-Naphthalenecarboxaldehyde, decahydro	0.291192	0.024336	positive
g__Enterobacterales_unclassified	3a,7a-Dihydroxycoprostanic acid	-0.291081	0.0243923	negtive
g__Proteus	1-Naphthalenecarboxaldehyde, decahydro	-0.290803	0.0245334	negtive
g__Trabulsiella	15-HETE	-0.290414	0.0247323	negtive
g__Segatella	tetracycline	-0.290414	0.0247323	negtive
g__Trabulsiella	Putative (3-hydroxypentadecanoyl)lysine	0.290247	0.0248179	positive
g__Escherichia	Indolelactic acid	0.290136	0.0248751	positive
g__Pectobacterium	5-Hydroxyindole-3-acetic acid	-0.289803	0.0250474	negtive
g__Cronobacter	DG(PGD1/0:0/2:0)	-0.289136	0.0253952	negtive
g__Acutalibacter	Lyso PC (16:1)	-0.28808	0.0259541	negtive
g__Escherichia	Phe-C18:1	-0.287691	0.0261626	negtive
g__Segatella	Octanoylcarnitine	-0.28758	0.0262225	negtive
g__Shigella	Ginsenoside Rg3	0.28708	0.0264932	positive
g__Massilioclostridium	2-Ethylhexanoic acid	0.286913	0.026584	positive
g__Barnesiella	p-Hydroxyphenyllactic acid	-0.286857	0.0266143	negtive
g__Mannheimia	Lanosterol	-0.286596	0.0264149	negtive
g__Trueperella	15-HETE	0.286079	0.0270417	positive
g__Mannheimia	15-HETE	-0.285817	0.026845	negtive
g__Faecalitalea	Feruloylcholine	0.284912	0.0276938	positive
g__Trueperella	5-Hydroxyindole-3-acetic acid	0.284746	0.027788	positive
g__Pseudescherichia	3a,7a-Dihydroxycoprostanic acid	-0.284468	0.0279457	negtive
g__Golovinomyces	7-a,25-Dihydroxycholesterol	-0.284035	0.0278524	negtive
g__Mannheimia	p-Hydroxyphenyllactic acid	0.283317	0.0282673	positive
g__Faecalitalea	Solanidine	-0.282578	0.0290378	negtive
g__Proteus	7-a,25-Dihydroxycholesterol	-0.282189	0.0292671	negtive
g__Serratia	Lyso PC (16:1)	-0.281856	0.0294648	negtive
g__Enterobacteriaceae_unclassified	Ginsenoside Rg3	0.281523	0.0296637	positive
g__Acetobacter	15-HETE	0.281467	0.0296969	positive
g__Massilioclostridium	Putative (3-hydroxypentadecanoyl)lysine	-0.2813	0.0297968	negtive
g__Faecalitalea	PI-Cer 32:0;3O	-0.280856	0.0300647	negtive
g__Golovinomyces	Indolelactic acid	0.279922	0.0302987	positive
g__Sharpea	2-Ethylhexanoic acid	-0.278355	0.0316097	negtive
g__Trueperella	1-Naphthalenecarboxaldehyde, decahydro	0.278188	0.0317151	positive
g__Prevotella	Feruloylcholine	0.277966	0.031856	positive
g__Barnesiella	Laurate	-0.277577	0.0321038	negtive
g__Pseudocitrobacter	Octanoylcarnitine	0.277543	0.031794	positive
g__Serratia	7-a,25-Dihydroxycholesterol	-0.277133	0.032389	negtive
g__Monoglobus	2-Carboxy-4-dodecanolide	0.276855	0.0325684	positive
g__Elizabethkingia	DG(PGD1/0:0/2:0)	0.275688	0.0333307	positive
g__Serratia	Octanoylcarnitine	0.275577	0.0334041	positive
g__Butyricicoccus	Lyso PC (16:1)	-0.275243	0.0336251	negtive
g__Golovinomyces	5-Hydroxyindole-3-acetic acid	-0.27492	0.0335136	negtive
g__Trabulsiella	1-Naphthalenecarboxaldehyde, decahydro	-0.274354	0.0342203	negtive
g__Sharpea	DG(PGD1/0:0/2:0)	0.274354	0.0342203	positive
g__Eggerthella	Cer 17:0;2O/5:0	0.274132	0.0343704	positive
g__Enterobacterales_unclassified	Lanosterol	-0.273965	0.0344834	negtive
g__Monoglobus	Methyl 5-hydroxyoxindole-3-acetate	0.273909	0.0345211	positive
g__Elizabethkingia	tetracycline	-0.273743	0.0346345	negtive
g__Beauveria	Octanoylcarnitine	0.272475	0.0351859	positive
g__Enterobacterales_unclassified	DG(PGD1/0:0/2:0)	-0.271964	0.0358637	negtive
g__Massilioclostridium	Feruloylcholine	0.270797	0.03669	positive
g__Segatella	15-HETE	0.270242	0.037089	positive
g__Enterobacterales_unclassified	p-Hydroxyphenyllactic acid	0.269908	0.0373301	positive
g__Escherichia	Ginsenoside Rg3	0.269797	0.0374108	positive
g__Prevotellaceae_unclassified	Anhydrocinnzeylanol	0.269797	0.0374108	positive
g__Parablautia	Crassostreaxanthin A	0.269797	0.0374108	positive
g__Butyricicoccus	PGE1 Alcohol	0.269797	0.0374108	positive
g__Eggerthella	Ginsenoside Rg3	0.269575	0.0375725	positive
g__Mobilibacterium	PI-Cer 33:0;3O	0.269329	0.0374388	positive
g__Mannheimia	Phe-C18:1	-0.267645	0.0386928	negtive
g__Proteus	Capric acid	0.267519	0.0390968	positive
g__Lachnospira	Phe-C18:0	0.267463	0.0391387	positive
g__Cronobacter	Phe-C18:0	-0.267296	0.0392646	negtive
g__Faecalitalea	2-Ethylhexanoic acid	0.266352	0.0399846	positive
g__Shigella	PGE1 Alcohol	-0.265796	0.0404131	negtive
g__Mobilibacterium	Phe-C18:1	-0.265689	0.0401931	negtive
g__Massilioclostridium	3a,7a-Dihydroxycoprostanic acid	0.264796	0.0411942	positive
g__Pectobacterium	3a,7a-Dihydroxycoprostanic acid	-0.264184	0.0416777	negtive
g__Trabulsiella	5-Hydroxyindole-3-acetic acid	-0.264018	0.0418104	negtive
g__Pseudescherichia	Ginsenoside Rg3	0.263907	0.041899	positive
g__Mobilibacterium	15-HETE	-0.263271	0.0421132	negtive
g__Lelliottia	Octanoylcarnitine	0.263254	0.0421268	positive
g__Raoultella	Anhydrocinnzeylanol	-0.262629	0.0429296	negtive
g__Proteus	Phe-C18:1	-0.262351	0.0431564	negtive
g__Shigella	Indolelactic acid	0.262184	0.043293	positive
g__Cronobacter	5-Hydroxyindole-3-acetic acid	-0.260128	0.0450068	negtive
g__Pectobacterium	Lanosterol	-0.260017	0.045101	negtive
g__Pseudocitrobacter	Phe-C18:0	-0.259477	0.0452785	negtive
g__Trueperella	Anhydrocinnzeylanol	0.258794	0.0461482	positive
g__Barnesiella	Dodecanoic acid	-0.258627	0.0462925	negtive
g__Pectobacterium	p-Hydroxyphenyllactic acid	0.258072	0.0467763	positive
g__Sharpea	Ginsenoside Rg3	-0.257738	0.0470686	negtive
g__Barnesiella	PGE1 Alcohol	0.25746	0.0473133	positive
g__Prevotella	Putative (3-hydroxypentadecanoyl)lysine	-0.256794	0.0479049	negtive
g__Lachnospira	3-Oxooctadecanoylcarnitine	-0.256127	0.0485025	negtive
g__Lelliottia	Lanosterol	-0.255696	0.048625	negtive
g__Acutalibacter	PGE1 Alcohol	0.255015	0.0495123	positive
g__Lelliottia	DG(PGD1/0:0/2:0)	-0.254529	0.0496978	negtive
g__Lachnospira	2-Carboxy-4-dodecanolide	-0.254015	0.0504357	negtive
g__Acutalibacter	Phe-C18:1	-0.253015	0.0513733	negtive
g__Elizabethkingia	15-HETE	0.252848	0.0515309	positive
g__Trabulsiella	DG(PGD1/0:0/2:0)	-0.252626	0.0517417	negtive
g__Trabulsiella	Octanoylcarnitine	0.252237	0.0521123	positive
g__Acetobacter	2-Ethylhexanoic acid	-0.252014	0.0523251	negtive
g__Butyricicoccus	3-Oxooctadecanoylcarnitine	-0.251737	0.052592	negtive
g__Beauveria	3a,7a-Dihydroxycoprostanic acid	-0.250766	0.0532899	negtive
g__Lelliottia	3a,7a-Dihydroxycoprostanic acid	-0.250528	0.0535237	negtive
g__Golovinomyces	Ginsenoside Rg3	0.250438	0.0536127	positive
g__Beauveria	15-HETE	-0.250209	0.0538387	negtive
g__Segatella	Methyl 5-hydroxyoxindole-3-acetate	0.250014	0.0542721	positive
g__Pseudescherichia	PI-Cer 33:0;3O	0.249958	0.054327	positive
g__Pseudocitrobacter	7-a,25-Dihydroxycholesterol	-0.249027	0.055019	negtive
g__Butyricicoccus	Saccharin	0.249014	0.0552675	positive
g__Golovinomyces	Feruloylcholine	-0.248854	0.0551941	negtive
g__Proteus	Dodecanoic acid	0.248791	0.0554908	positive
g__Leuconostoc	Anhydrocinnzeylanol	-0.248513	0.0557708	negtive
g__Eggerthella	5-Hydroxyindole-3-acetic acid	0.24818	0.0561085	positive
g__Eggerthella	2-Ethylhexanoic acid	0.247735	0.0565612	positive
g__Segatella	Ginsenoside Rg3	-0.247346	0.0569598	negtive
g__Escherichia	PGE1 Alcohol	-0.246846	0.0574756	negtive
g__Pseudescherichia	15-HETE	-0.24668	0.0576484	negtive
g__Monoglobus	1-Naphthalenecarboxaldehyde, decahydro	0.246402	0.0579373	positive
g__Serratia	3a,7a-Dihydroxycoprostanic acid	-0.245735	0.0586355	negtive
g__Acutalibacter	3a,7a-Dihydroxycoprostanic acid	0.245179	0.0592225	positive
g__Acetobacter	PI-Cer 33:0;3O	0.245179	0.0592225	positive
g__Butyricicoccus	2-Ethylhexanoic acid	0.244957	0.0594587	positive
g__Golovinomyces	Octanoylcarnitine	0.244435	0.0598063	positive
g__Shigella	Phe-C18:1	-0.244346	0.0601121	negtive
g__Monoglobus	3-Oxooctadecanoylcarnitine	-0.24429	0.0601718	negtive
g__Trueperella	PI-Cer 32:0;3O	-0.243179	0.0613756	negtive
g__Pseudescherichia	PI-Cer 32:0;3O	0.243068	0.0614971	positive
g__Segatella	5-Hydroxyindole-3-acetic acid	0.242845	0.0617406	positive
g__Enterobacteriaceae_unclassified	PGE1 Alcohol	-0.24279	0.0618016	negtive
g__Enterobacterales_unclassified	tetracycline	0.242734	0.0618626	positive
g__Faecalitalea	15-HETE	0.242512	0.0621073	positive
g__Butyricicoccus	Solanidine	-0.242123	0.0625373	negtive
g__Golovinomyces	PGE1 Alcohol	-0.241406	0.0631443	negtive
g__Cronobacter	Ginsenoside Rg3	0.241289	0.063467	positive
g__Eggerthella	Feruloylcholine	0.2409	0.0639047	positive
g__Massilioclostridium	Phe-C18:0	0.240456	0.0644078	positive
g__Faecalitalea	3-Oxooctadecanoylcarnitine	-0.240345	0.0645341	negtive
g__Trabulsiella	Indolelactic acid	0.240178	0.0647239	positive
g__Segatella	Armepavine	0.2399	0.0650413	positive
g__Lelliottia	15-HETE	-0.239747	0.0650357	negtive
g__Pectobacterium	Lyso PC (16:1)	-0.239122	0.0659366	negtive
g__Faecalitalea	Anhydrocinnzeylanol	0.238844	0.0662588	positive
g__Lelliottia	Solanidine	-0.238357	0.066654	negtive
g__Trabulsiella	PGE1 Alcohol	-0.238288	0.0669069	negtive
g__Parablautia	Solanidine	-0.238233	0.066972	negtive
g__Acetobacter	Doxycycline Monohydrate	0.237622	0.0676913	positive
g__Prevotella	Octanoylcarnitine	-0.237566	0.067757	negtive
g__Massilioclostridium	2-Carboxy-4-dodecanolide	0.237288	0.0680863	positive
g__Trabulsiella	Phe-C18:1	-0.237066	0.0683507	negtive
g__Enterobacteriaceae_unclassified	DG(PGD1/0:0/2:0)	-0.236955	0.0684832	negtive
g__Mobilibacterium	Lyso PC (16:1)	-0.23693	0.0683495	negtive
g__Massilioclostridium	PGE1 Alcohol	0.236899	0.0685495	positive
g__Enterobacteriaceae_unclassified	p-Hydroxyphenyllactic acid	0.23651	0.0690153	positive
g__Enterobacteriaceae_unclassified	Indolelactic acid	0.23651	0.0690153	positive
g__Sharpea	Capric acid	-0.236399	0.0691488	negtive
g__Segatella	3a,7a-Dihydroxycoprostanic acid	0.236066	0.0695506	positive
g__Trabulsiella	Capric acid	0.235065	0.0707674	positive
g__Barnesiella	5-Hydroxyindole-3-acetic acid	0.234899	0.0709719	positive
g__Serratia	Lanosterol	-0.234732	0.0711768	negtive
g__Massilioclostridium	7-a,25-Dihydroxycholesterol	0.234621	0.0713137	positive
g__Pseudocitrobacter	Lanosterol	-0.234519	0.0712926	negtive
g__Beauveria	Phe-C18:1	-0.233955	0.0719954	negtive
g__Serratia	5-Hydroxyindole-3-acetic acid	-0.233509	0.0726942	negtive
g__Elizabethkingia	Solanidine	0.233454	0.0727638	positive
g__Proteus	3-Oxooctadecanoylcarnitine	0.233398	0.0728334	positive
g__Pectobacterium	DG(PGD1/0:0/2:0)	-0.232954	0.0733924	negtive
g__Trabulsiella	p-Hydroxyphenyllactic acid	0.232787	0.0736029	positive
g__Beauveria	5-Hydroxyindole-3-acetic acid	-0.232619	0.0736823	negtive
g__Pectobacterium	Ginsenoside Rg3	0.232398	0.074096	positive
g__Lachnospira	Feruloylcholine	0.232176	0.074379	positive
g__Shigella	DG(PGD1/0:0/2:0)	-0.232064	0.0745208	negtive
g__Pectobacterium	Indolelactic acid	0.231842	0.074805	positive
g__Serratia	p-Hydroxyphenyllactic acid	0.231787	0.0748762	positive
g__Barnesiella	Solanidine	-0.231509	0.075233	negtive
g__Lelliottia	Phe-C18:1	-0.231244	0.0754519	negtive
g__Mannheimia	Solanidine	-0.231133	0.0755964	negtive
g__Faecalitalea	PGE1 Alcohol	0.23112	0.0757348	positive
g__Shigella	Lanosterol	-0.231009	0.0758787	negtive
g__Enterobacteriaceae_unclassified	Lanosterol	-0.230731	0.0762393	negtive
g__Barnesiella	Lanosterol	0.23062	0.0763839	positive
g__Enterobacterales_unclassified	Solanidine	-0.230453	0.0766013	negtive
g__Serratia	15-HETE	-0.230064	0.0771103	negtive
g__Cronobacter	7-a,25-Dihydroxycholesterol	-0.230008	0.0771833	negtive
g__Mannheimia	tetracycline	0.229743	0.0774207	positive
g__Lelliottia	p-Hydroxyphenyllactic acid	0.229243	0.0780859	positive
g__Cronobacter	Phe-C18:1	-0.228397	0.0793228	negtive
g__Parablautia	3-Oxooctadecanoylcarnitine	-0.22823	0.0795468	negtive
g__Cronobacter	Solanidine	-0.228174	0.0796216	negtive
g__Pseudescherichia	Crassostreaxanthin A	0.228119	0.0796964	positive
g__Pseudescherichia	Lyso PC (16:1)	-0.227785	0.0801466	negtive
g__Elizabethkingia	Ginsenoside Rg3	-0.227119	0.081053	negtive
g__Golovinomyces	Armepavine	-0.2269	0.0812626	negtive
g__Lelliottia	5-Hydroxyindole-3-acetic acid	-0.22602	0.0824823	negtive
g__Prevotella	3-Oxooctadecanoylcarnitine	-0.22484	0.0842117	negtive
g__Shigella	Capric acid	0.224729	0.0843682	positive
g__Prevotellaceae_unclassified	p-Hydroxyphenyllactic acid	-0.224451	0.0847606	negtive
g__Lelliottia	Crassostreaxanthin A	0.22413	0.0851489	positive
g__Cronobacter	3a,7a-Dihydroxycoprostanic acid	-0.22334	0.0863445	negtive
g__Massilioclostridium	Indolelactic acid	-0.223118	0.0866641	negtive
g__Pseudocitrobacter	5-Hydroxyindole-3-acetic acid	-0.223068	0.0866771	negtive
g__Barnesiella	15-HETE	0.222395	0.0877092	positive
g__Prevotella	Saccharin	0.22234	0.0877901	positive
g__Golovinomyces	DG(PGD1/0:0/2:0)	-0.22212	0.0880596	negtive
g__Trabulsiella	Lanosterol	-0.222062	0.088195	negtive
g__Serratia	Ginsenoside Rg3	0.222006	0.0882761	positive
g__Pseudescherichia	Phe-C18:1	-0.221951	0.0883573	negtive
g__Pectobacterium	Phe-C18:1	-0.221728	0.0886828	negtive
g__Prevotellaceae_unclassified	Saccharin	0.220339	0.0907384	positive
g__Mannheimia	1-Naphthalenecarboxaldehyde, decahydro	-0.219573	0.0918597	negtive
g__Prevotellaceae_unclassified	Lanosterol	0.219561	0.0919059	positive
g__Pectobacterium	Methyl 5-hydroxyoxindole-3-acetate	-0.21945	0.0920736	negtive
g__Serratia	Crassostreaxanthin A	0.219116	0.0925783	positive
g__Pseudocitrobacter	Phe-C18:1	-0.218844	0.0929712	negtive
g__Segatella	DG(PGD1/0:0/2:0)	0.218839	0.0930005	positive
g__Mobilibacterium	Anhydrocinnzeylanol	-0.218786	0.0930597	negtive
g__Enterobacteriaceae_unclassified	Phe-C18:1	-0.218616	0.0933393	negtive
g__Elizabethkingia	Cer 17:0;2O/5:0	-0.218561	0.0934242	negtive
g__Lelliottia	Ginsenoside Rg3	0.218295	0.0938144	positive
g__Pseudescherichia	Octanoylcarnitine	0.218116	0.0941053	positive
g__Serratia	Methyl 5-hydroxyoxindole-3-acetate	-0.217838	0.094533	negtive
g__Escherichia	p-Hydroxyphenyllactic acid	0.217616	0.0948762	positive
g__Proteus	Laurate	0.217394	0.0952205	positive
g__Elizabethkingia	Lyso PC (16:1)	0.217227	0.0954793	positive
g__Serratia	DG(PGD1/0:0/2:0)	-0.21706	0.0957386	negtive
g__Shigella	p-Hydroxyphenyllactic acid	0.216949	0.0959118	positive
g__Butyricicoccus	5-Hydroxyindole-3-acetic acid	0.216838	0.0960853	positive
g__Butyricicoccus	Anhydrocinnzeylanol	0.216838	0.0960853	positive
g__Butyricicoccus	Putative (3-hydroxypentadecanoyl)lysine	-0.216449	0.0966943	negtive
g__Raoultella	Phe-C18:1	-0.216338	0.0968689	negtive
g__Acetobacter	DG(PGD1/0:0/2:0)	0.21556	0.0980978	positive
g__Serratia	Phe-C18:1	-0.215449	0.0982743	negtive
g__Acutalibacter	Capric acid	0.215115	0.0988055	positive
g__Faecalitalea	3a,7a-Dihydroxycoprostanic acid	0.215004	0.098983	positive
g__Raoultella	Octanoylcarnitine	0.214837	0.0992498	positive
g__Massilioclostridium	Methyl 5-hydroxyoxindole-3-acetate	0.214837	0.0992498	positive
g__Mobilibacterium	Indolelactic acid	-0.214729	0.0994393	negtive
g__Cronobacter	Cer 17:0;2O/5:0	0.214393	0.0999639	positive
g__Lelliottia	Cer 17:0;2O/5:0	0.214349	0.100054	positive
g__Faecalitalea	Indolelactic acid	-0.214171	0.100323	negtive
g__Prevotella	Lanosterol	0.214059	0.100502	positive
g__Escherichia	Lanosterol	-0.213504	0.101404	negtive
g__Cronobacter	15-HETE	-0.212003	0.103872	negtive
g__Sharpea	Lanosterol	0.211892	0.104056	positive
g__Escherichia	DG(PGD1/0:0/2:0)	-0.211781	0.104241	negtive
g__Cronobacter	Lanosterol	-0.211725	0.104334	negtive
g__Sharpea	Doxycycline Monohydrate	0.211614	0.104519	positive
g__Proteus	2-Ethylhexanoic acid	0.211448	0.104797	positive
g__Trueperella	Doxycycline Monohydrate	-0.210892	0.105729	negtive
g__Pseudescherichia	Armepavine	-0.21067	0.106104	negtive
g__Cronobacter	Crassostreaxanthin A	0.210447	0.106479	positive
g__Cronobacter	p-Hydroxyphenyllactic acid	0.210058	0.107139	positive
g__Barnesiella	PI-Cer 33:0;3O	0.209669	0.107802	positive
g__Escherichia	Cer 17:0;2O/5:0	0.209558	0.107992	positive
g__Escherichia	Capric acid	0.209003	0.108946	positive
g__Pseudocitrobacter	tetracycline	0.208671	0.109592	positive
g__Enterobacterales_unclassified	Phe-C18:1	-0.208614	0.109618	negtive
g__Enterobacteriaceae_unclassified	Capric acid	0.208391	0.110003	positive
g__Pseudocitrobacter	Indolelactic acid	0.208227	0.110368	positive
g__Trabulsiella	tetracycline	0.208225	0.110293	positive
g__Faecalitalea	2-Carboxy-4-dodecanolide	0.208113	0.110486	positive
g__Massilioclostridium	Anhydrocinnzeylanol	0.207724	0.111165	positive
g__Elizabethkingia	Putative (3-hydroxypentadecanoyl)lysine	-0.207613	0.11136	negtive
g__Prevotellaceae_unclassified	tetracycline	-0.207058	0.112337	negtive
g__Trueperella	3-Oxooctadecanoylcarnitine	-0.206891	0.112631	negtive
g__Shigella	Cer 17:0;2O/5:0	0.20678	0.112828	positive
g__Monoglobus	Feruloylcholine	0.206502	0.11332	positive
g__Golovinomyces	Phe-C18:1	-0.206419	0.113564	negtive
g__Pseudocitrobacter	3a,7a-Dihydroxycoprostanic acid	-0.206115	0.11411	negtive
g__Prevotellaceae_unclassified	Lyso PC (16:1)	-0.206057	0.114112	negtive
g__Trueperella	Saccharin	0.205946	0.11431	positive
g__Prevotellaceae_unclassified	Ginsenoside Rg3	-0.205946	0.11431	negtive
g__Pectobacterium	tetracycline	0.205335	0.115407	positive
g__Acetobacter	Capric acid	-0.205057	0.115908	negtive
g__Raoultella	Phe-C18:0	-0.204057	0.117727	negtive
g__Segatella	Lanosterol	0.203668	0.11844	positive
g__Pseudocitrobacter	DG(PGD1/0:0/2:0)	-0.203446	0.118974	negtive
g__Serratia	Solanidine	-0.20339	0.118951	negtive
g__Proteus	Solanidine	-0.203223	0.119259	negtive
g__Segatella	Saccharin	0.20239	0.120806	positive
g__Mannheimia	Cer 17:0;2O/5:0	0.202234	0.121236	positive
g__Sharpea	15-HETE	0.202167	0.121221	positive
g__Massilioclostridium	Octanoylcarnitine	-0.201834	0.121846	negtive
g__Faecalitalea	Doxycycline Monohydrate	-0.201612	0.122264	negtive
g__Pseudocitrobacter	p-Hydroxyphenyllactic acid	0.201223	0.123148	positive
g__Pectobacterium	Dodecanoic acid	0.201223	0.122998	positive
g__Enterobacterales_unclassified	Indolelactic acid	0.201056	0.123314	positive
g__Segatella	Indolelactic acid	-0.200167	0.125007	negtive
g__Lachnospira	Capric acid	0.2	0.125327	positive
g__Mannheimia	Capric acid	0.199844	0.125791	positive
g__Prevotellaceae_unclassified	3-Oxooctadecanoylcarnitine	-0.199778	0.125754	negtive
g__Mobilibacterium	Phe-C18:0	-0.199586	0.126291	negtive
g__Leuconostoc	2-Ethylhexanoic acid	0.199444	0.126397	positive
g__Proteus	DG(PGD1/0:0/2:0)	-0.199278	0.126719	negtive
g__Lelliottia	Lyso PC (16:1)	-0.199122	0.127193	negtive
g__Enterobacteriaceae_unclassified	tetracycline	0.198889	0.127473	positive
g__Massilioclostridium	Lyso PC (16:1)	-0.198611	0.128014	negtive
g__Serratia	PI-Cer 33:0;3O	0.198111	0.128992	positive
g__Escherichia	Lyso PC (16:1)	-0.198055	0.129101	negtive
g__Butyricicoccus	Phe-C18:1	-0.198055	0.129101	negtive
g__Enterobacteriaceae_unclassified	Lyso PC (16:1)	-0.197333	0.130525	negtive
g__Faecalitalea	Saccharin	0.197277	0.130635	positive
g__Pseudescherichia	DG(PGD1/0:0/2:0)	-0.19711	0.130965	negtive
g__Monoglobus	3a,7a-Dihydroxycoprostanic acid	0.196777	0.131628	positive
g__Pseudescherichia	1-Naphthalenecarboxaldehyde, decahydro	-0.19661	0.13196	negtive
g__Monoglobus	Solanidine	-0.196499	0.132182	negtive
g__Acetobacter	Indolelactic acid	-0.196499	0.132182	negtive
g__Shigella	tetracycline	0.196332	0.132516	positive
g__Segatella	Phe-C18:0	0.19611	0.132961	positive
g__Monoglobus	PI-Cer 32:0;3O	-0.195832	0.13352	negtive
g__Enterobacterales_unclassified	Lyso PC (16:1)	-0.195777	0.133632	negtive
g__Proteus	Ginsenoside Rg3	0.195388	0.134417	positive
g__Cronobacter	PI-Cer 33:0;3O	0.194887	0.135432	positive
g__Mobilibacterium	Armepavine	-0.194751	0.13593	negtive
g__Mannheimia	Indolelactic acid	0.194732	0.13597	positive
g__Serratia	PI-Cer 32:0;3O	0.194665	0.135885	positive
g__Raoultella	7-a,25-Dihydroxycholesterol	-0.194387	0.136453	negtive
g__Acutalibacter	Methyl 5-hydroxyoxindole-3-acetate	0.194387	0.136453	positive
g__Acutalibacter	Feruloylcholine	0.194332	0.136567	positive
g__Mannheimia	Ginsenoside Rg3	0.194176	0.137113	positive
g__Enterobacteriaceae_unclassified	Cer 17:0;2O/5:0	0.193554	0.138167	positive
g__Acetobacter	PGE1 Alcohol	0.193554	0.138167	positive
g__Eggerthella	2-2-[bis(2-hydroxyethyl)amino]	0.193498	0.138282	positive
g__Mannheimia	Crassostreaxanthin A	0.193398	0.138724	positive
g__Acetobacter	3a,7a-Dihydroxycoprostanic acid	0.193109	0.139088	positive
g__Pseudocitrobacter	15-HETE	-0.193052	0.139446	negtive
g__Massilioclostridium	Solanidine	-0.192998	0.139319	negtive
g__Barnesiella	Armepavine	0.192831	0.139666	positive
g__Enterobacteriaceae_unclassified	1-Naphthalenecarboxaldehyde, decahydro	-0.192776	0.139782	negtive
g__Faecalitalea	Cer 17:0;2O/5:0	0.192665	0.140013	positive
g__Parablautia	Tyr-C18:1	0.192609	0.140129	positive
g__Trueperella	PI-Cer 33:0;3O	-0.191942	0.141527	negtive
g__Mannheimia	Armepavine	-0.191564	0.14258	negtive
g__Monoglobus	Lyso PC (16:1)	-0.191553	0.142347	negtive
g__Mobilibacterium	Cer 17:0;2O/5:0	0.191417	0.142892	positive
g__Enterobacterales_unclassified	PI-Cer 32:0;3O	0.190997	0.143525	positive
g__Escherichia	1-Naphthalenecarboxaldehyde, decahydro	-0.190775	0.143999	negtive
g__Beauveria	Ginsenoside Rg3	0.19076	0.144295	positive
g__Beauveria	p-Hydroxyphenyllactic acid	0.190704	0.144414	positive
g__Shigella	Lyso PC (16:1)	-0.190609	0.144354	negtive
g__Parablautia	PI-Cer 33:0;3O	0.190497	0.144592	positive
g__Golovinomyces	Cer 17:0;2O/5:0	0.190274	0.14534	positive
g__Enterobacteriaceae_unclassified	Solanidine	-0.190053	0.145545	negtive
g__Lelliottia	Indolelactic acid	0.189952	0.146034	positive
g__Pectobacterium	Solanidine	-0.189942	0.145784	negtive
g__Pseudescherichia	Indolelactic acid	0.189886	0.145903	positive
g__Massilioclostridium	Phe-C18:1	-0.189886	0.145903	negtive
g__Enterobacteriaceae_unclassified	Dodecanoic acid	0.189386	0.146983	positive
g__Acetobacter	Lanosterol	0.189275	0.147223	positive
g__Enterobacterales_unclassified	Ginsenoside Rg3	0.18883	0.148189	positive
g__Escherichia	tetracycline	0.188386	0.14916	positive
g__Prevotellaceae_unclassified	Phe-C18:1	-0.188386	0.14916	negtive
g__Prevotellaceae_unclassified	15-HETE	0.188163	0.149647	positive
g__Monoglobus	Putative (3-hydroxypentadecanoyl)lysine	-0.188108	0.149769	negtive
g__Faecalitalea	2-2-[bis(2-hydroxyethyl)amino]	0.187608	0.15087	positive
g__Mobilibacterium	Lanosterol	-0.186999	0.152524	negtive
g__Elizabethkingia	Capric acid	-0.186996	0.152224	negtive
g__Acutalibacter	Putative (3-hydroxypentadecanoyl)lysine	-0.186552	0.153214	negtive
g__Butyricicoccus	Capric acid	0.18633	0.153711	positive
g__Beauveria	DG(PGD1/0:0/2:0)	-0.186251	0.154201	negtive
g__Beauveria	Lanosterol	-0.186196	0.154326	negtive
g__Eggerthella	Indolelactic acid	-0.186052	0.154334	negtive
g__Escherichia	PI-Cer 32:0;3O	0.185941	0.154583	positive
g__Butyricicoccus	Phe-C18:0	0.185496	0.155585	positive
g__Massilioclostridium	Doxycycline Monohydrate	-0.185385	0.155836	negtive
g__Sharpea	p-Hydroxyphenyllactic acid	-0.185163	0.156339	negtive
g__Mannheimia	PI-Cer 32:0;3O	0.185006	0.157023	positive
g__Shigella	Solanidine	-0.184774	0.157223	negtive
g__Barnesiella	2-Carboxy-4-dodecanolide	0.184218	0.158492	positive
g__Leuconostoc	1-Naphthalenecarboxaldehyde, decahydro	-0.184051	0.158874	negtive
g__Pseudescherichia	Laurate	0.18394	0.159129	positive
g__Butyricicoccus	7-a,25-Dihydroxycholesterol	0.183662	0.159768	positive
g__Enterobacterales_unclassified	2-Ethylhexanoic acid	0.183495	0.160152	positive
g__Segatella	3-Oxooctadecanoylcarnitine	-0.183384	0.160409	negtive
g__Pectobacterium	Armepavine	-0.183329	0.160537	negtive
g__Escherichia	Armepavine	-0.183273	0.160666	negtive
g__Shigella	1-Naphthalenecarboxaldehyde, decahydro	-0.183218	0.160794	negtive
g__Proteus	PI-Cer 32:0;3O	0.183218	0.160794	positive
g__Prevotellaceae_unclassified	DG(PGD1/0:0/2:0)	0.183051	0.161181	positive
g__Prevotella	Solanidine	-0.182717	0.161955	negtive
g__Shigella	Dodecanoic acid	0.182662	0.162084	positive
g__Pseudescherichia	Saccharin	-0.182384	0.162732	negtive
g__Prevotellaceae_unclassified	5-Hydroxyindole-3-acetic acid	0.182051	0.163512	positive
g__Golovinomyces	Capric acid	0.181937	0.164142	positive
g__Lelliottia	Capric acid	0.181672	0.164768	positive
g__Trabulsiella	2-Ethylhexanoic acid	0.181217	0.165474	positive
g__Beauveria	Crassostreaxanthin A	0.180073	0.168581	positive
g__Lelliottia	2-Ethylhexanoic acid	0.179949	0.168878	positive
g__Escherichia	Dodecanoic acid	0.179939	0.168516	positive
g__Enterobacterales_unclassified	Capric acid	0.179717	0.169049	positive
g__Butyricicoccus	2-Carboxy-4-dodecanolide	0.17955	0.16945	positive
g__Pseudescherichia	Dodecanoic acid	0.179439	0.169717	positive
g__Eggerthella	Lyso PC (16:1)	-0.179328	0.169985	negtive
g__Enterobacteriaceae_unclassified	PI-Cer 32:0;3O	0.179328	0.169985	positive
g__Acetobacter	1-Naphthalenecarboxaldehyde, decahydro	0.179216	0.170253	positive
g__Enterobacteriaceae_unclassified	Armepavine	-0.179216	0.170253	negtive
g__Elizabethkingia	3-Oxooctadecanoylcarnitine	-0.179161	0.170387	negtive
g__Cronobacter	1-Naphthalenecarboxaldehyde, decahydro	-0.179105	0.170522	negtive
g__Leuconostoc	Indolelactic acid	0.17905	0.170656	positive
g__Prevotella	Lyso PC (16:1)	-0.178661	0.171599	negtive
g__Enterobacterales_unclassified	Dodecanoic acid	0.17855	0.171869	positive
g__Pectobacterium	3-Oxooctadecanoylcarnitine	0.178438	0.172139	positive
g__Elizabethkingia	2-Ethylhexanoic acid	-0.177438	0.174586	negtive
g__Eggerthella	Solanidine	-0.176994	0.175682	negtive
g__Barnesiella	Anhydrocinnzeylanol	0.176716	0.176369	positive
g__Pectobacterium	PI-Cer 32:0;3O	0.176549	0.176782	positive
g__Lachnospira	Saccharin	0.176104	0.177888	positive
g__Acetobacter	Anhydrocinnzeylanol	0.175771	0.178721	positive
g__Mobilibacterium	PI-Cer 32:0;3O	0.175496	0.179848	positive
g__Mobilibacterium	Methyl 5-hydroxyoxindole-3-acetate	-0.174718	0.181816	negtive
g__Beauveria	Indolelactic acid	0.174618	0.182071	positive
g__Trueperella	Armepavine	0.174215	0.182644	positive
g__Cronobacter	Armepavine	-0.174215	0.182644	negtive
g__Lachnospira	Cer 17:0;2O/5:0	0.174104	0.182926	positive
g__Cronobacter	Lyso PC (16:1)	-0.173993	0.183209	negtive
g__Prevotella	Anhydrocinnzeylanol	0.173937	0.183351	positive
g__Beauveria	tetracycline	0.173783	0.184202	positive
g__Leuconostoc	Saccharin	-0.173659	0.18406	negtive
g__Enterobacterales_unclassified	Crassostreaxanthin A	0.173604	0.184202	positive
g__Trueperella	2-Ethylhexanoic acid	0.173493	0.184486	positive
g__Shigella	2-Ethylhexanoic acid	0.173437	0.184629	positive
g__Eggerthella	Methyl 5-hydroxyoxindole-3-acetate	0.173215	0.185199	positive
g__Pseudocitrobacter	Lyso PC (16:1)	-0.172985	0.186255	negtive
g__Leuconostoc	Putative (3-hydroxypentadecanoyl)lysine	0.172826	0.186199	positive
g__Lelliottia	tetracycline	0.172669	0.187074	positive
g__Elizabethkingia	p-Hydroxyphenyllactic acid	-0.172604	0.186773	negtive
g__Lachnospira	7-a,25-Dihydroxycholesterol	0.172492	0.18706	positive
g__Trabulsiella	Solanidine	-0.172048	0.188212	negtive
g__Segatella	Dodecanoic acid	-0.172048	0.188212	negtive
g__Pectobacterium	1-Naphthalenecarboxaldehyde, decahydro	-0.171992	0.188356	negtive
g__Lelliottia	PI-Cer 32:0;3O	0.17139	0.190409	positive
g__Proteus	Armepavine	-0.171381	0.189949	negtive
g__Segatella	Lyso PC (16:1)	-0.171325	0.190095	negtive
g__Pseudocitrobacter	Solanidine	-0.170762	0.192065	negtive
g__Cronobacter	PI-Cer 32:0;3O	0.170547	0.192138	positive
g__Leuconostoc	Lyso PC (16:1)	0.170492	0.192284	positive
g__Lachnospira	Ginsenoside Rg3	-0.169992	0.193607	negtive
g__Barnesiella	3a,7a-Dihydroxycoprostanic acid	0.169825	0.194049	positive
g__Serratia	tetracycline	0.169158	0.195825	positive
g__Leuconostoc	PGE1 Alcohol	-0.169047	0.196123	negtive
g__Leuconostoc	Tyr-C18:1	-0.168991	0.196271	negtive
g__Sharpea	gamma-Glutamylmethionine	0.168936	0.19642	positive
g__Prevotella	Phe-C18:1	-0.168714	0.197016	negtive
g__Serratia	gamma-Glutamylmethionine	0.168436	0.197763	positive
g__Pectobacterium	Laurate	0.168047	0.198812	positive
g__Enterobacterales_unclassified	1-Naphthalenecarboxaldehyde, decahydro	-0.167602	0.200015	negtive
g__Lachnospira	PGE1 Alcohol	0.167435	0.200468	positive
g__Proteus	PGE1 Alcohol	-0.16738	0.200619	negtive
g__Golovinomyces	Lanosterol	-0.16732	0.201313	negtive
g__Beauveria	gamma-Glutamylmethionine	0.167214	0.201601	positive
g__Proteus	Methyl 5-hydroxyoxindole-3-acetate	-0.167213	0.201073	negtive
g__Raoultella	Solanidine	-0.167102	0.201376	negtive
g__Mannheimia	Lyso PC (16:1)	-0.1665	0.203562	negtive
g__Beauveria	Solanidine	-0.166324	0.204048	negtive
g__Pseudocitrobacter	Ginsenoside Rg3	0.166148	0.204533	positive
g__Butyricicoccus	Crassostreaxanthin A	0.166046	0.204269	positive
g__Segatella	Phe-C18:1	-0.165935	0.204576	negtive
g__Enterobacterales_unclassified	Methyl 5-hydroxyoxindole-3-acetate	-0.165824	0.204882	negtive
g__Serratia	Cer 17:0;2O/5:0	0.165546	0.20565	positive
g__Barnesiella	Capric acid	-0.165324	0.206266	negtive
g__Mobilibacterium	Ginsenoside Rg3	0.165298	0.20689	positive
g__Mannheimia	PI-Cer 33:0;3O	0.165277	0.206948	positive
g__Prevotellaceae_unclassified	Octanoylcarnitine	-0.165268	0.20642	negtive
g__Escherichia	2-Ethylhexanoic acid	0.165101	0.206883	positive
g__Pectobacterium	Crassostreaxanthin A	0.165046	0.207038	positive
g__Golovinomyces	tetracycline	0.164541	0.209007	positive
g__Pectobacterium	PI-Cer 33:0;3O	0.16449	0.208587	positive
g__Prevotella	5-Hydroxyindole-3-acetic acid	0.164323	0.209054	positive
g__Lelliottia	PI-Cer 33:0;3O	0.164166	0.210061	positive
g__Parablautia	Saccharin	0.164101	0.209677	positive
g__Prevotella	Doxycycline Monohydrate	0.163712	0.21077	positive
g__Shigella	Armepavine	-0.163657	0.210927	negtive
g__Beauveria	Cer 17:0;2O/5:0	0.163652	0.211512	positive
g__Mannheimia	PGE1 Alcohol	-0.16361	0.21163	negtive
g__Segatella	Laurate	-0.163045	0.212655	negtive
g__Faecalitalea	Lyso PC (16:1)	-0.162934	0.21297	negtive
g__Eggerthella	Capric acid	0.162323	0.214709	positive
g__Raoultella	DG(PGD1/0:0/2:0)	-0.162156	0.215185	negtive
g__Enterobacterales_unclassified	gamma-Glutamylmethionine	0.162101	0.215344	positive
g__Prevotella	DG(PGD1/0:0/2:0)	0.161989	0.215662	positive
g__Proteus	Saccharin	-0.161878	0.21598	negtive
g__Beauveria	Dodecanoic acid	0.160869	0.21949	positive
g__Butyricicoccus	Methyl 5-hydroxyoxindole-3-acetate	0.160822	0.219021	positive
g__Segatella	7-a,25-Dihydroxycholesterol	0.160711	0.219343	positive
g__Golovinomyces	3-Oxooctadecanoylcarnitine	0.16065	0.220124	positive
g__Shigella	PI-Cer 32:0;3O	0.159822	0.221929	positive
g__Sharpea	2-2-[bis(2-hydroxyethyl)amino]	-0.159711	0.222254	negtive
g__Barnesiella	Lyso PC (16:1)	-0.159378	0.223231	negtive
g__Massilioclostridium	Lanosterol	0.159378	0.223231	positive
g__Pseudescherichia	Solanidine	-0.159211	0.22372	negtive
g__Leuconostoc	15-HETE	-0.159155	0.223883	negtive
g__Beauveria	Capric acid	0.15892	0.225198	positive
g__Eggerthella	Crassostreaxanthin A	0.158877	0.224701	positive
g__Parablautia	Ginsenoside Rg3	0.158544	0.225685	positive
g__Prevotellaceae_unclassified	Methyl 5-hydroxyoxindole-3-acetate	0.158488	0.225849	positive
g__Pseudocitrobacter	Crassostreaxanthin A	0.158143	0.227503	positive
g__Prevotellaceae_unclassified	3a,7a-Dihydroxycoprostanic acid	0.158099	0.227001	positive
g__Massilioclostridium	3-Oxooctadecanoylcarnitine	-0.157877	0.227662	negtive
g__Lelliottia	gamma-Glutamylmethionine	0.157497	0.229433	positive
g__Pseudescherichia	2-2-[bis(2-hydroxyethyl)amino]	-0.157433	0.228986	negtive
g__Raoultella	Lanosterol	-0.15721	0.229651	negtive
g__Raoultella	gamma-Glutamylmethionine	0.157155	0.229817	positive
g__Enterobacteriaceae_unclassified	Laurate	0.156599	0.231484	positive
g__Acutalibacter	PI-Cer 32:0;3O	-0.156488	0.231819	negtive
g__Trueperella	Hesperidin	0.15621	0.232657	positive
g__Prevotellaceae_unclassified	Armepavine	0.155988	0.233328	positive
g__Barnesiella	7-a,25-Dihydroxycholesterol	0.15571	0.23417	positive
g__Faecalitalea	p-Hydroxyphenyllactic acid	-0.155321	0.235352	negtive
g__Acutalibacter	7-a,25-Dihydroxycholesterol	0.155154	0.235859	positive
g__Butyricicoccus	Tyr-C18:1	0.155099	0.236029	positive
g__Mannheimia	Dodecanoic acid	0.155052	0.236837	positive
g__Sharpea	Lyso PC (16:1)	0.154821	0.236877	positive
g__Trabulsiella	Lyso PC (16:1)	-0.15471	0.237217	negtive
g__Mobilibacterium	DG(PGD1/0:0/2:0)	-0.153628	0.241222	negtive
g__Escherichia	Laurate	0.153487	0.240978	positive
g__Enterobacterales_unclassified	Armepavine	-0.153487	0.240978	negtive
g__Pseudescherichia	Lanosterol	-0.153432	0.24115	negtive
g__Monoglobus	2-2-[bis(2-hydroxyethyl)amino]	0.153376	0.241322	positive
g__Prevotella	15-HETE	0.153265	0.241667	positive
g__Golovinomyces	p-Hydroxyphenyllactic acid	0.153258	0.24237	positive
g__Beauveria	Lyso PC (16:1)	-0.153243	0.242419	negtive
g__Butyricicoccus	3a,7a-Dihydroxycoprostanic acid	0.153043	0.242356	positive
g__Shigella	Laurate	0.152487	0.244086	positive
g__Raoultella	Ginsenoside Rg3	0.152431	0.24426	positive
g__Monoglobus	Phe-C18:1	-0.152431	0.24426	negtive
g__Massilioclostridium	Capric acid	0.152153	0.245128	positive
g__Faecalitalea	Capric acid	0.152098	0.245302	positive
g__Escherichia	3-Oxooctadecanoylcarnitine	0.152098	0.245302	positive
g__Lelliottia	Dodecanoic acid	0.151606	0.247546	positive
g__Massilioclostridium	15-HETE	0.151487	0.247222	positive
g__Sharpea	3a,7a-Dihydroxycoprostanic acid	0.15082	0.249327	positive
g__Mannheimia	Methyl 5-hydroxyoxindole-3-acetate	-0.150383	0.251424	negtive
g__Shigella	3-Oxooctadecanoylcarnitine	0.15032	0.250914	positive
g__Elizabethkingia	PI-Cer 33:0;3O	-0.150153	0.251445	negtive
g__Faecalitalea	Methyl 5-hydroxyoxindole-3-acetate	0.150097	0.251622	positive
g__Acutalibacter	gamma-Glutamylmethionine	0.149486	0.253575	positive
g__Enterobacterales_unclassified	PI-Cer 33:0;3O	0.149375	0.253931	positive
g__Proteus	Crassostreaxanthin A	0.149319	0.25411	positive
g__Mannheimia	2-Ethylhexanoic acid	0.149272	0.254985	positive
g__Faecalitalea	Phe-C18:1	-0.149153	0.254645	negtive
g__Golovinomyces	2-Ethylhexanoic acid	0.148701	0.256828	positive
g__Beauveria	Armepavine	-0.148678	0.256902	negtive
g__Acutalibacter	Crassostreaxanthin A	0.148263	0.257512	positive
g__Proteus	gamma-Glutamylmethionine	0.148208	0.257692	positive
g__Raoultella	Cer 17:0;2O/5:0	0.148097	0.258052	positive
g__Enterobacterales_unclassified	Laurate	0.148041	0.258232	positive
g__Monoglobus	gamma-Glutamylmethionine	0.147986	0.258413	positive
g__Acutalibacter	Indolelactic acid	-0.147819	0.258954	negtive
g__Prevotellaceae_unclassified	Solanidine	-0.147485	0.260039	negtive
g__Elizabethkingia	Crassostreaxanthin A	-0.147374	0.260401	negtive
g__Pectobacterium	Capric acid	0.147096	0.261309	positive
g__Serratia	Indolelactic acid	0.147096	0.261309	positive
g__Acutalibacter	3-Oxooctadecanoylcarnitine	-0.14693	0.261854	negtive
g__Mannheimia	3-Oxooctadecanoylcarnitine	0.146549	0.263854	positive
g__Enterobacteriaceae_unclassified	3-Oxooctadecanoylcarnitine	0.146485	0.263313	positive
g__Golovinomyces	Hesperidin	-0.146228	0.264914	negtive
g__Mobilibacterium	7-a,25-Dihydroxycholesterol	-0.146098	0.265341	negtive
g__Prevotella	Armepavine	0.146096	0.264593	positive
g__Elizabethkingia	PI-Cer 32:0;3O	-0.145985	0.26496	negtive
g__Enterobacteriaceae_unclassified	2-Ethylhexanoic acid	0.145818	0.26551	positive
g__Parablautia	Indolelactic acid	-0.145429	0.266798	negtive
g__Golovinomyces	Dodecanoic acid	0.145005	0.268973	positive
g__Serratia	Dodecanoic acid	0.144874	0.268645	positive
g__Trabulsiella	Ginsenoside Rg3	0.144818	0.26883	positive
g__Raoultella	PI-Cer 33:0;3O	0.144651	0.269386	positive
g__Enterobacterales_unclassified	Cer 17:0;2O/5:0	0.144262	0.270687	positive
g__Mobilibacterium	3a,7a-Dihydroxycoprostanic acid	-0.143736	0.273229	negtive
g__Raoultella	3a,7a-Dihydroxycoprostanic acid	-0.143595	0.272926	negtive
g__Parablautia	5-Hydroxyindole-3-acetic acid	0.14354	0.273113	positive
g__Pectobacterium	PGE1 Alcohol	-0.143429	0.273487	negtive
g__Golovinomyces	1-Naphthalenecarboxaldehyde, decahydro	-0.143393	0.274388	negtive
g__Lachnospira	tetracycline	-0.142762	0.275742	negtive
g__Parablautia	Methyl 5-hydroxyoxindole-3-acetate	0.142484	0.276685	positive
g__Prevotellaceae_unclassified	Phe-C18:0	0.141706	0.279337	positive
g__Raoultella	Crassostreaxanthin A	0.14165	0.279527	positive
g__Cronobacter	Indolelactic acid	0.141428	0.280288	positive
g__Escherichia	Solanidine	-0.140706	0.282771	negtive
g__Trabulsiella	Dodecanoic acid	0.140428	0.28373	positive
g__Trabulsiella	Cer 17:0;2O/5:0	0.14015	0.284692	positive
g__Barnesiella	DG(PGD1/0:0/2:0)	0.14015	0.284692	positive
g__Trueperella	Ginsenoside Rg3	-0.139983	0.285269	negtive
g__Pseudocitrobacter	Capric acid	0.139855	0.286525	positive
g__Elizabethkingia	Methyl 5-hydroxyoxindole-3-acetate	0.139705	0.286234	positive
g__Serratia	2-Ethylhexanoic acid	0.139594	0.28662	positive
g__Sharpea	Tyr-C18:1	-0.139483	0.287007	negtive
g__Elizabethkingia	Hesperidin	0.139316	0.287588	positive
g__Butyricicoccus	2-2-[bis(2-hydroxyethyl)amino]	0.13915	0.288169	positive
g__Lachnospira	Indolelactic acid	-0.139094	0.288363	negtive
g__Prevotellaceae_unclassified	Indolelactic acid	-0.138316	0.291089	negtive
g__Raoultella	5-Hydroxyindole-3-acetic acid	-0.13776	0.293046	negtive
g__Beauveria	1-Naphthalenecarboxaldehyde, decahydro	-0.137657	0.294244	negtive
g__Eggerthella	7-a,25-Dihydroxycholesterol	0.137649	0.293439	positive
g__Beauveria	Methyl 5-hydroxyoxindole-3-acetate	-0.137267	0.295626	negtive
g__Monoglobus	Octanoylcarnitine	-0.137038	0.295604	negtive
g__Beauveria	PI-Cer 32:0;3O	0.136877	0.297012	positive
g__Leuconostoc	2-2-[bis(2-hydroxyethyl)amino]	-0.136093	0.29897	negtive
g__Golovinomyces	Lyso PC (16:1)	-0.134917	0.304049	negtive
g__Enterobacteriaceae_unclassified	PI-Cer 33:0;3O	0.13476	0.303765	positive
g__Cronobacter	Capric acid	0.134482	0.30477	positive
g__Pseudescherichia	tetracycline	0.134426	0.304971	positive
g__Pseudocitrobacter	Cer 17:0;2O/5:0	0.134297	0.306299	positive
g__Enterobacteriaceae_unclassified	Crassostreaxanthin A	0.133982	0.306585	positive
g__Serratia	Capric acid	0.133759	0.307394	positive
g__Prevotella	p-Hydroxyphenyllactic acid	-0.133704	0.307596	negtive
g__Mobilibacterium	Feruloylcholine	-0.133372	0.309671	negtive
g__Prevotellaceae_unclassified	PI-Cer 33:0;3O	-0.133093	0.309828	negtive
g__Eggerthella	Putative (3-hydroxypentadecanoyl)lysine	-0.13287	0.310643	negtive
g__Sharpea	Indolelactic acid	-0.132759	0.31105	negtive
g__Beauveria	2-Ethylhexanoic acid	0.132758	0.311924	positive
g__Serratia	Armepavine	-0.132648	0.311458	negtive
g__Acutalibacter	Octanoylcarnitine	-0.132537	0.311867	negtive
g__Beauveria	3-Oxooctadecanoylcarnitine	0.13248	0.312948	positive
g__Raoultella	Capric acid	0.132426	0.312276	positive
g__Mobilibacterium	Doxycycline Monohydrate	-0.132261	0.313757	negtive
g__Trueperella	Indolelactic acid	-0.132148	0.313299	negtive
g__Acetobacter	5-Hydroxyindole-3-acetic acid	0.131481	0.315764	positive
g__Pseudocitrobacter	PGE1 Alcohol	-0.13124	0.317541	negtive
g__Massilioclostridium	Armepavine	0.130703	0.318655	positive
g__Enterobacterales_unclassified	PGE1 Alcohol	-0.130703	0.318655	negtive
g__Lachnospira	Armepavine	0.130425	0.319692	positive
g__Beauveria	Laurate	0.130253	0.321222	positive
g__Acutalibacter	Lanosterol	0.129869	0.321772	positive
g__Parablautia	Putative (3-hydroxypentadecanoyl)lysine	-0.129703	0.322398	negtive
g__Pseudocitrobacter	Dodecanoic acid	0.129628	0.323573	positive
g__Cronobacter	Methyl 5-hydroxyoxindole-3-acetate	-0.129592	0.322815	negtive
g__Escherichia	2-Carboxy-4-dodecanolide	0.129091	0.324699	positive
g__Sharpea	Crassostreaxanthin A	-0.128758	0.325958	negtive
g__Acutalibacter	Ginsenoside Rg3	0.127869	0.329332	positive
g__Beauveria	Doxycycline Monohydrate	0.12747	0.331759	positive
g__Escherichia	Hesperidin	-0.12698	0.332727	negtive
g__Segatella	gamma-Glutamylmethionine	-0.126924	0.33294	negtive
g__Prevotella	Tyr-C18:1	0.126924	0.33294	positive
g__Faecalitalea	Crassostreaxanthin A	0.126813	0.333366	positive
g__Pseudocitrobacter	Methyl 5-hydroxyoxindole-3-acetate	-0.126459	0.33564	negtive
g__Mannheimia	gamma-Glutamylmethionine	0.126375	0.335963	positive
g__Acetobacter	gamma-Glutamylmethionine	0.126313	0.335289	positive
g__Monoglobus	Saccharin	0.126035	0.336359	positive
g__Lelliottia	Armepavine	-0.125931	0.337679	negtive
g__Cronobacter	Dodecanoic acid	0.12559	0.338077	positive
g__Pectobacterium	gamma-Glutamylmethionine	0.125535	0.338292	positive
g__Elizabethkingia	Feruloylcholine	0.125424	0.338723	positive
g__Raoultella	PI-Cer 32:0;3O	0.124924	0.340664	positive
g__Butyricicoccus	tetracycline	-0.124812	0.341097	negtive
g__Lachnospira	3a,7a-Dihydroxycoprostanic acid	0.124646	0.341746	positive
g__Pseudescherichia	2-Ethylhexanoic acid	0.12459	0.341963	positive
g__Elizabethkingia	Dodecanoic acid	-0.124479	0.342396	negtive
g__Barnesiella	Tyr-C18:1	-0.124423	0.342613	negtive
g__Barnesiella	Hesperidin	0.124312	0.343047	positive
g__Elizabethkingia	1-Naphthalenecarboxaldehyde, decahydro	0.123479	0.346312	positive
g__Leuconostoc	7-a,25-Dihydroxycholesterol	-0.123423	0.346531	negtive
g__Golovinomyces	Laurate	0.123246	0.348163	positive
g__Raoultella	Lyso PC (16:1)	-0.123145	0.347624	negtive
g__Parablautia	Doxycycline Monohydrate	-0.121812	0.352901	negtive
g__Parablautia	Feruloylcholine	0.1217	0.353343	positive
g__Pseudocitrobacter	PI-Cer 32:0;3O	0.121623	0.354595	positive
g__Pseudescherichia	3-Oxooctadecanoylcarnitine	0.121589	0.353786	positive
g__Acutalibacter	DG(PGD1/0:0/2:0)	0.121589	0.353786	positive
g__Pectobacterium	Cer 17:0;2O/5:0	0.121534	0.354007	positive
g__Acetobacter	Methyl 5-hydroxyoxindole-3-acetate	0.121311	0.354893	positive
g__Prevotellaceae_unclassified	gamma-Glutamylmethionine	-0.120978	0.356225	negtive
g__Segatella	Tyr-C18:1	0.120867	0.35667	positive
g__Shigella	2-Carboxy-4-dodecanolide	0.120367	0.358674	positive
g__Butyricicoccus	PI-Cer 32:0;3O	-0.120367	0.358674	negtive
g__Leuconostoc	gamma-Glutamylmethionine	0.1202	0.359344	positive
g__Butyricicoccus	p-Hydroxyphenyllactic acid	-0.120144	0.359568	negtive
g__Elizabethkingia	Indolelactic acid	-0.120033	0.360015	negtive
g__Elizabethkingia	5-Hydroxyindole-3-acetic acid	0.119867	0.360686	positive
g__Enterobacteriaceae_unclassified	Methyl 5-hydroxyoxindole-3-acetate	-0.119811	0.36091	negtive
g__Monoglobus	Dodecanoic acid	0.1197	0.361358	positive
g__Pseudocitrobacter	1-Naphthalenecarboxaldehyde, decahydro	-0.118955	0.365329	negtive
g__Sharpea	Phe-C18:1	0.118866	0.364731	positive
g__Proteus	PI-Cer 33:0;3O	0.118755	0.365182	positive
g__Beauveria	PI-Cer 33:0;3O	0.118675	0.366465	positive
g__Pectobacterium	2-Ethylhexanoic acid	0.118366	0.366763	positive
g__Acutalibacter	Saccharin	0.118366	0.366763	positive
g__Lelliottia	Laurate	0.117928	0.369511	positive
g__Barnesiella	Phe-C18:1	-0.117811	0.36903	negtive
g__Prevotella	Ginsenoside Rg3	-0.117811	0.36903	negtive
g__Acetobacter	Lyso PC (16:1)	-0.116755	0.37336	negtive
g__Trabulsiella	Armepavine	-0.116532	0.374275	negtive
g__Mannheimia	Laurate	0.116428	0.375676	positive
g__Elizabethkingia	Anhydrocinnzeylanol	0.115643	0.377951	positive
g__Serratia	Laurate	0.115643	0.377951	positive
g__Prevotellaceae_unclassified	Cer 17:0;2O/5:0	0.115532	0.378412	positive
g__Escherichia	Crassostreaxanthin A	0.115421	0.378873	positive
g__Mobilibacterium	p-Hydroxyphenyllactic acid	0.115395	0.379955	positive
g__Lachnospira	Dodecanoic acid	-0.115254	0.379565	negtive
g__Sharpea	Solanidine	0.114976	0.380722	positive
g__Trabulsiella	Laurate	0.114087	0.384435	positive
g__Mobilibacterium	Crassostreaxanthin A	0.114005	0.385756	positive
g__Massilioclostridium	tetracycline	-0.113976	0.384901	negtive
g__Elizabethkingia	Phe-C18:1	0.113809	0.3856	positive
g__Acetobacter	Cer 17:0;2O/5:0	-0.113643	0.3863	negtive
g__Prevotellaceae_unclassified	2-Carboxy-4-dodecanolide	0.11342	0.387234	positive
g__Trabulsiella	PI-Cer 32:0;3O	0.112809	0.389811	positive
g__Raoultella	Methyl 5-hydroxyoxindole-3-acetate	-0.112754	0.390046	negtive
g__Beauveria	PGE1 Alcohol	-0.112719	0.391174	negtive
g__Monoglobus	Ginsenoside Rg3	0.112531	0.390986	positive
g__Serratia	2-Carboxy-4-dodecanolide	0.112198	0.392398	positive
g__Raoultella	Dodecanoic acid	0.111698	0.394522	positive
g__Proteus	Cer 17:0;2O/5:0	0.111698	0.394522	positive
g__Lachnospira	2-2-[bis(2-hydroxyethyl)amino]	-0.111642	0.394758	negtive
g__Pseudocitrobacter	2-Ethylhexanoic acid	0.111562	0.396087	positive
g__Proteus	tetracycline	0.111475	0.395468	positive
g__Golovinomyces	2-Carboxy-4-dodecanolide	0.111408	0.396745	positive
g__Lachnospira	2-Ethylhexanoic acid	0.110809	0.398315	positive
g__Enterobacterales_unclassified	3-Oxooctadecanoylcarnitine	0.110753	0.398553	positive
g__Trabulsiella	Crassostreaxanthin A	0.110642	0.399029	positive
g__Monoglobus	Laurate	0.110531	0.399505	positive
g__Elizabethkingia	Laurate	-0.110142	0.401174	negtive
g__Trabulsiella	2-Carboxy-4-dodecanolide	0.109975	0.40189	positive
g__Leuconostoc	Phe-C18:0	-0.109753	0.402847	negtive
g__Monoglobus	PGE1 Alcohol	0.109253	0.405004	positive
g__Prevotella	Methyl 5-hydroxyoxindole-3-acetate	0.109141	0.405485	positive
g__Parablautia	2-2-[bis(2-hydroxyethyl)amino]	0.108419	0.408615	positive
g__Eggerthella	PGE1 Alcohol	0.108363	0.408856	positive
g__Parablautia	Phe-C18:1	-0.108308	0.409098	negtive
g__Mobilibacterium	1-Naphthalenecarboxaldehyde, decahydro	-0.107809	0.412265	negtive
g__Elizabethkingia	Armepavine	0.10753	0.412487	positive
g__Shigella	PI-Cer 33:0;3O	0.10753	0.412487	positive
g__Prevotella	2-Carboxy-4-dodecanolide	0.10753	0.412487	positive
g__Raoultella	Indolelactic acid	0.107363	0.413215	positive
g__Lelliottia	Doxycycline Monohydrate	0.107202	0.414917	positive
g__Trabulsiella	3-Oxooctadecanoylcarnitine	0.106974	0.414917	positive
g__Monoglobus	Doxycycline Monohydrate	-0.106974	0.414917	negtive
g__Lachnospira	gamma-Glutamylmethionine	-0.106641	0.41638	negtive
g__Massilioclostridium	PI-Cer 33:0;3O	-0.106252	0.41809	negtive
g__Prevotella	3a,7a-Dihydroxycoprostanic acid	0.105696	0.420539	positive
g__Parablautia	p-Hydroxyphenyllactic acid	-0.104529	0.42571	negtive
g__Cronobacter	Doxycycline Monohydrate	0.10414	0.427442	positive
g__Lachnospira	Laurate	-0.10414	0.427442	negtive
g__Serratia	1-Naphthalenecarboxaldehyde, decahydro	-0.10364	0.429675	negtive
g__Sharpea	3-Oxooctadecanoylcarnitine	0.103584	0.429923	positive
g__Raoultella	p-Hydroxyphenyllactic acid	0.103529	0.430172	positive
g__Pseudocitrobacter	Armepavine	-0.103113	0.43304	negtive
g__Sharpea	7-a,25-Dihydroxycholesterol	0.103084	0.432163	positive
g__Pseudocitrobacter	PI-Cer 33:0;3O	0.102835	0.434288	positive
g__Eggerthella	1-Naphthalenecarboxaldehyde, decahydro	0.102751	0.43366	positive
g__Golovinomyces	Saccharin	-0.102459	0.435977	negtive
g__Lelliottia	Methyl 5-hydroxyoxindole-3-acetate	-0.102201	0.437142	negtive
g__Proteus	Hesperidin	-0.102139	0.436412	negtive
g__Beauveria	Saccharin	-0.101865	0.438658	negtive
g__Golovinomyces	PI-Cer 32:0;3O	0.101792	0.438985	positive
g__Eggerthella	DG(PGD1/0:0/2:0)	-0.101584	0.438922	negtive
g__Enterobacteriaceae_unclassified	Saccharin	-0.101417	0.439677	negtive
g__Cronobacter	gamma-Glutamylmethionine	0.101417	0.439677	positive
g__Elizabethkingia	Octanoylcarnitine	0.0999722	0.446248	positive
g__Cronobacter	2-Ethylhexanoic acid	0.0999722	0.446248	positive
g__Acetobacter	Phe-C18:1	0.0996388	0.447772	positive
g__Mobilibacterium	Tyr-C18:1	-0.0995012	0.449409	negtive
g__Proteus	Tyr-C18:1	-0.0994721	0.448535	negtive
g__Lelliottia	PGE1 Alcohol	-0.0993109	0.450281	negtive
g__Shigella	Crassostreaxanthin A	0.0991386	0.450064	positive
g__Prevotella	tetracycline	-0.0990831	0.450319	negtive
g__Monoglobus	Lanosterol	0.0988608	0.451339	positive
g__Segatella	Solanidine	-0.0987497	0.45185	negtive
g__Trueperella	2-Carboxy-4-dodecanolide	0.0980828	0.454923	positive
g__Faecalitalea	DG(PGD1/0:0/2:0)	-0.097027	0.459811	negtive
g__Raoultella	2-Ethylhexanoic acid	0.0968602	0.460585	positive
g__Escherichia	Saccharin	-0.096249	0.463431	negtive
g__Raoultella	tetracycline	0.0956377	0.466286	positive
g__Shigella	Saccharin	-0.0955265	0.466806	negtive
g__Prevotella	Capric acid	0.0951931	0.468369	positive
g__Parablautia	tetracycline	0.0944707	0.471764	positive
g__Massilioclostridium	Laurate	-0.0943595	0.472287	negtive
g__Acutalibacter	2-2-[bis(2-hydroxyethyl)amino]	0.0942484	0.472811	positive
g__Trueperella	Solanidine	-0.0939705	0.474122	negtive
g__Parablautia	gamma-Glutamylmethionine	-0.0932481	0.477539	negtive
g__Trueperella	Methyl 5-hydroxyoxindole-3-acetate	0.0931926	0.477802	positive
g__Faecalitalea	PI-Cer 33:0;3O	-0.0931926	0.477802	negtive
g__Barnesiella	Cer 17:0;2O/5:0	-0.0931926	0.477802	negtive
g__Lachnospira	Anhydrocinnzeylanol	0.0928036	0.479648	positive
g__Pseudocitrobacter	Laurate	0.0920511	0.484231	positive
g__Leuconostoc	Armepavine	-0.0918588	0.484148	negtive
g__Lelliottia	3-Oxooctadecanoylcarnitine	0.0909192	0.489644	positive
g__Leuconostoc	3-Oxooctadecanoylcarnitine	0.0909141	0.488669	positive
g__Prevotellaceae_unclassified	Tyr-C18:1	0.0909141	0.488669	positive
g__Mannheimia	Doxycycline Monohydrate	0.0906969	0.490711	positive
g__Serratia	3-Oxooctadecanoylcarnitine	0.0906919	0.489736	positive
g__Raoultella	Hesperidin	0.0906363	0.490003	positive
g__Eggerthella	Octanoylcarnitine	-0.0903584	0.491339	negtive
g__Eggerthella	Hesperidin	-0.0903029	0.491607	negtive
g__Enterobacteriaceae_unclassified	Doxycycline Monohydrate	0.0901917	0.492142	positive
g__Lachnospira	Lyso PC (16:1)	-0.0901361	0.492409	negtive
g__Monoglobus	Anhydrocinnzeylanol	0.0900806	0.492677	positive
g__Raoultella	Saccharin	-0.0898027	0.494017	negtive
g__Parablautia	7-a,25-Dihydroxycholesterol	0.0898027	0.494017	positive
g__Prevotella	Indolelactic acid	-0.0897472	0.494285	negtive
g__Enterobacterales_unclassified	2-Carboxy-4-dodecanolide	0.089636	0.494822	positive
g__Butyricicoccus	Indolelactic acid	-0.0895249	0.495359	negtive
g__Beauveria	2-2-[bis(2-hydroxyethyl)amino]	-0.0893405	0.497245	negtive
g__Golovinomyces	Solanidine	-0.089315	0.497369	negtive
g__Sharpea	PI-Cer 33:0;3O	-0.0890247	0.497779	negtive
g__Mobilibacterium	gamma-Glutamylmethionine	0.0889982	0.498902	positive
g__Enterobacteriaceae_unclassified	2-Carboxy-4-dodecanolide	0.0886913	0.499395	positive
g__Lachnospira	Phe-C18:1	-0.088469	0.500475	negtive
g__Massilioclostridium	p-Hydroxyphenyllactic acid	-0.088469	0.500475	negtive
g__Enterobacterales_unclassified	Doxycycline Monohydrate	0.0884134	0.500745	positive
g__Prevotella	Phe-C18:0	0.087691	0.504262	positive
g__Acutalibacter	Anhydrocinnzeylanol	0.0870797	0.507248	positive
g__Eggerthella	Lanosterol	-0.0870797	0.507248	negtive
g__Mobilibacterium	tetracycline	0.086942	0.50891	positive
g__Barnesiella	Phe-C18:0	0.0866907	0.509153	positive
g__Monoglobus	7-a,25-Dihydroxycholesterol	0.0864129	0.510516	positive
g__Parablautia	PGE1 Alcohol	0.0864129	0.510516	positive
g__Cronobacter	Laurate	0.0860239	0.512427	positive
g__Acetobacter	Saccharin	0.0860239	0.512427	positive
g__Segatella	Hesperidin	-0.0859683	0.5127	negtive
g__Raoultella	Laurate	0.0858572	0.513247	positive
g__Lachnospira	Solanidine	0.0858016	0.513521	positive
g__Acutalibacter	Doxycycline Monohydrate	-0.0858016	0.513521	negtive
g__Acutalibacter	tetracycline	-0.0856905	0.514068	negtive
g__Leuconostoc	Ginsenoside Rg3	0.0854126	0.515437	positive
g__Massilioclostridium	Dodecanoic acid	-0.085357	0.515712	negtive
g__Pseudescherichia	Hesperidin	-0.0853015	0.515986	negtive
g__Mobilibacterium	Hesperidin	-0.0846358	0.520256	negtive
g__Lelliottia	1-Naphthalenecarboxaldehyde, decahydro	-0.0843615	0.521614	negtive
g__Acetobacter	Crassostreaxanthin A	-0.0832453	0.526184	negtive
g__Eggerthella	PI-Cer 33:0;3O	0.0829675	0.52757	positive
g__Golovinomyces	2-2-[bis(2-hydroxyethyl)amino]	-0.0826178	0.530288	negtive
g__Enterobacterales_unclassified	2-2-[bis(2-hydroxyethyl)amino]	-0.0823006	0.530903	negtive
g__Barnesiella	Octanoylcarnitine	-0.0821339	0.531738	negtive
g__Trueperella	DG(PGD1/0:0/2:0)	0.0816894	0.533968	positive
g__Monoglobus	Crassostreaxanthin A	0.0816338	0.534247	positive
g__Barnesiella	Methyl 5-hydroxyoxindole-3-acetate	0.0811336	0.536761	positive
g__Eggerthella	PI-Cer 32:0;3O	-0.0810781	0.537041	negtive
g__Trabulsiella	2-2-[bis(2-hydroxyethyl)amino]	-0.0797999	0.543496	negtive
g__Eggerthella	Tyr-C18:1	0.0797444	0.543777	positive
g__Pseudescherichia	Cer 17:0;2O/5:0	0.0797444	0.543777	positive
g__Mannheimia	Saccharin	-0.0794154	0.546401	negtive
g__Proteus	2-2-[bis(2-hydroxyethyl)amino]	-0.0785218	0.549988	negtive
g__Sharpea	Anhydrocinnzeylanol	0.0784107	0.550554	positive
g__Monoglobus	Armepavine	-0.0783551	0.550837	negtive
g__Escherichia	Methyl 5-hydroxyoxindole-3-acetate	-0.0777994	0.553673	negtive
g__Leuconostoc	Capric acid	0.077466	0.555379	positive
g__Pectobacterium	Saccharin	-0.077466	0.555379	negtive
g__Barnesiella	tetracycline	-0.077466	0.555379	negtive
g__Acutalibacter	PI-Cer 33:0;3O	0.0770214	0.557656	positive
g__Prevotella	7-a,25-Dihydroxycholesterol	0.076688	0.559367	positive
g__Segatella	2-Carboxy-4-dodecanolide	0.0765768	0.559938	positive
g__Massilioclostridium	gamma-Glutamylmethionine	-0.076299	0.561367	negtive
g__Butyricicoccus	Laurate	0.0762434	0.561652	positive
g__Pseudescherichia	Doxycycline Monohydrate	0.0754098	0.565949	positive
g__Shigella	Doxycycline Monohydrate	0.0753543	0.566236	positive
g__Acetobacter	2-2-[bis(2-hydroxyethyl)amino]	-0.0752987	0.566523	negtive
g__Monoglobus	DG(PGD1/0:0/2:0)	0.0749097	0.568535	positive
g__Faecalitalea	Lanosterol	-0.0747986	0.56911	negtive
g__Shigella	Methyl 5-hydroxyoxindole-3-acetate	-0.074743	0.569398	negtive
g__Golovinomyces	Crassostreaxanthin A	0.0745866	0.571134	positive
g__Prevotellaceae_unclassified	Capric acid	0.0745207	0.570549	positive
g__Leuconostoc	PI-Cer 33:0;3O	0.074354	0.571414	positive
g__Trabulsiella	Methyl 5-hydroxyoxindole-3-acetate	-0.073965	0.573433	negtive
g__Eggerthella	Laurate	0.0738538	0.574011	positive
g__Parablautia	Octanoylcarnitine	-0.0736316	0.575167	negtive
g__Raoultella	2-Carboxy-4-dodecanolide	-0.0734649	0.576035	negtive
g__Monoglobus	tetracycline	-0.0734093	0.576324	negtive
g__Lelliottia	2-Carboxy-4-dodecanolide	0.0730243	0.579246	positive
g__Prevotellaceae_unclassified	Laurate	-0.0729647	0.578641	negtive
g__Sharpea	PI-Cer 32:0;3O	-0.0724646	0.581254	negtive
g__Beauveria	Hesperidin	0.0722517	0.583277	positive
g__Raoultella	15-HETE	-0.0719089	0.584162	negtive
g__Lachnospira	Crassostreaxanthin A	-0.0717977	0.584745	negtive
g__Segatella	PI-Cer 33:0;3O	-0.0714643	0.586494	negtive
g__Prevotella	Crassostreaxanthin A	0.0710753	0.588538	positive
g__Eggerthella	3a,7a-Dihydroxycoprostanic acid	0.070464	0.591756	positive
g__Pseudocitrobacter	Doxycycline Monohydrate	0.070428	0.592842	positive
g__Shigella	Hesperidin	-0.0699639	0.594395	negtive
g__Pseudescherichia	Capric acid	0.0697416	0.59557	positive
g__Butyricicoccus	15-HETE	0.0686302	0.601458	positive
g__Pseudocitrobacter	gamma-Glutamylmethionine	0.0679822	0.605779	positive
g__Trueperella	Capric acid	-0.0678522	0.605595	negtive
g__Monoglobus	Phe-C18:0	0.0677966	0.605891	positive
g__Barnesiella	Crassostreaxanthin A	0.067741	0.606187	positive
g__Enterobacteriaceae_unclassified	gamma-Glutamylmethionine	0.0669075	0.610635	positive
g__Eggerthella	3-Oxooctadecanoylcarnitine	0.0668519	0.610932	positive
g__Faecalitalea	Laurate	-0.0667408	0.611526	negtive
g__Sharpea	Armepavine	-0.0662406	0.614204	negtive
g__Escherichia	Doxycycline Monohydrate	0.0657405	0.616886	positive
g__Serratia	Doxycycline Monohydrate	0.0656293	0.617483	positive
g__Golovinomyces	Methyl 5-hydroxyoxindole-3-acetate	-0.0655551	0.618737	negtive
g__Trabulsiella	gamma-Glutamylmethionine	0.0651848	0.619873	positive
g__Pectobacterium	2-Carboxy-4-dodecanolide	0.0645735	0.623165	positive
g__Elizabethkingia	2-2-[bis(2-hydroxyethyl)amino]	-0.0645735	0.623165	negtive
g__Prevotella	Cer 17:0;2O/5:0	0.0644624	0.623764	positive
g__Butyricicoccus	Dodecanoic acid	0.0640178	0.626164	positive
g__Eggerthella	Dodecanoic acid	0.0637955	0.627366	positive
g__Sharpea	Feruloylcholine	-0.0637399	0.627666	negtive
g__Prevotellaceae_unclassified	Dodecanoic acid	-0.0632398	0.630373	negtive
g__Acutalibacter	Phe-C18:0	0.0630175	0.631578	positive
g__Sharpea	tetracycline	-0.0628508	0.632482	negtive
g__Acutalibacter	Tyr-C18:1	-0.0627396	0.633086	negtive
g__Acutalibacter	Hesperidin	-0.0626841	0.633387	negtive
g__Sharpea	2-Carboxy-4-dodecanolide	-0.0626285	0.633689	negtive
g__Escherichia	PI-Cer 33:0;3O	0.0625729	0.633991	positive
g__Lachnospira	Tyr-C18:1	-0.0623507	0.635198	negtive
g__Trabulsiella	Saccharin	-0.0621839	0.636105	negtive
g__Pseudescherichia	PGE1 Alcohol	-0.0619617	0.637314	negtive
g__Mannheimia	2-2-[bis(2-hydroxyethyl)amino]	-0.061854	0.63872	negtive
g__Prevotellaceae_unclassified	Hesperidin	-0.0617394	0.638524	negtive
g__Eggerthella	Armepavine	-0.0616838	0.638827	negtive
g__Prevotellaceae_unclassified	Doxycycline Monohydrate	0.0614059	0.640342	positive
g__Leuconostoc	tetracycline	0.0612392	0.641251	positive
g__Acetobacter	7-a,25-Dihydroxycholesterol	0.0610725	0.642161	positive
g__Trueperella	Cer 17:0;2O/5:0	-0.060628	0.64459	negtive
g__Faecalitalea	tetracycline	-0.0603501	0.64611	negtive
g__Pseudocitrobacter	3-Oxooctadecanoylcarnitine	0.0603113	0.647126	positive
g__Acetobacter	Phe-C18:0	-0.0600722	0.647632	negtive
g__Lelliottia	Saccharin	-0.0599089	0.649326	negtive
g__Prevotella	Laurate	0.0596832	0.649764	positive
g__Lachnospira	Hesperidin	0.0596277	0.650069	positive
g__Raoultella	Armepavine	-0.0594054	0.651289	negtive
g__Sharpea	Putative (3-hydroxypentadecanoyl)lysine	-0.0594054	0.651289	negtive
g__Butyricicoccus	Doxycycline Monohydrate	-0.0591831	0.65251	negtive
g__Butyricicoccus	DG(PGD1/0:0/2:0)	-0.0589053	0.654038	negtive
g__Acetobacter	2-Carboxy-4-dodecanolide	0.058683	0.655261	positive
g__Escherichia	2-2-[bis(2-hydroxyethyl)amino]	-0.0581273	0.658322	negtive
g__Proteus	Lyso PC (16:1)	-0.0578494	0.659855	negtive
g__Faecalitalea	Dodecanoic acid	-0.0574604	0.662004	negtive
g__Sharpea	PGE1 Alcohol	0.0573493	0.662618	positive
g__Prevotellaceae_unclassified	PI-Cer 32:0;3O	-0.0570158	0.664462	negtive
g__Enterobacteriaceae_unclassified	2-2-[bis(2-hydroxyethyl)amino]	-0.0561823	0.669082	negtive
g__Massilioclostridium	Crassostreaxanthin A	0.0557933	0.671242	positive
g__Barnesiella	2-Ethylhexanoic acid	-0.0557377	0.671551	negtive
g__Serratia	PGE1 Alcohol	-0.0557377	0.671551	negtive
g__Lelliottia	2-2-[bis(2-hydroxyethyl)amino]	-0.0551295	0.675679	negtive
g__Prevotella	Hesperidin	0.0548486	0.676499	positive
g__Mannheimia	2-Carboxy-4-dodecanolide	0.0546849	0.678151	positive
g__Mobilibacterium	PGE1 Alcohol	0.0541825	0.680949	positive
g__Trabulsiella	Doxycycline Monohydrate	0.0537927	0.682392	positive
g__Raoultella	Tyr-C18:1	-0.0536816	0.683014	negtive
g__Prevotella	2-Ethylhexanoic acid	0.053626	0.683325	positive
g__Shigella	2-2-[bis(2-hydroxyethyl)amino]	-0.0532926	0.685191	negtive
g__Acetobacter	Laurate	-0.0527369	0.688305	negtive
g__Prevotellaceae_unclassified	7-a,25-Dihydroxycholesterol	0.0526813	0.688617	positive
g__Cronobacter	3-Oxooctadecanoylcarnitine	0.052459	0.689864	positive
g__Prevotella	Dodecanoic acid	0.0522923	0.6908	positive
g__Prevotella	PI-Cer 32:0;3O	0.0518477	0.693299	positive
g__Pseudocitrobacter	Tyr-C18:1	-0.0515286	0.695795	negtive
g__Cronobacter	Saccharin	-0.0512365	0.69674	negtive
g__Elizabethkingia	gamma-Glutamylmethionine	-0.0511809	0.697053	negtive
g__Eggerthella	Anhydrocinnzeylanol	0.0503473	0.701755	positive
g__Pseudocitrobacter	Saccharin	-0.0499166	0.70487	negtive
g__Acetobacter	p-Hydroxyphenyllactic acid	-0.0497916	0.704896	negtive
g__Eggerthella	Doxycycline Monohydrate	-0.0496805	0.705525	negtive
g__Prevotella	gamma-Glutamylmethionine	-0.0489025	0.709933	negtive
g__Eggerthella	gamma-Glutamylmethionine	-0.0487358	0.710878	negtive
g__Sharpea	Dodecanoic acid	-0.0486246	0.711509	negtive
g__Faecalitalea	Hesperidin	0.048569	0.711825	positive
g__Parablautia	15-HETE	-0.0484579	0.712456	negtive
g__Parablautia	Phe-C18:0	-0.0484579	0.712456	negtive
g__Acetobacter	Dodecanoic acid	-0.0484579	0.712456	negtive
g__Leuconostoc	3a,7a-Dihydroxycoprostanic acid	-0.0482356	0.713718	negtive
g__Parablautia	3a,7a-Dihydroxycoprostanic acid	-0.0480689	0.714666	negtive
g__Leuconostoc	PI-Cer 32:0;3O	0.0477911	0.716246	positive
g__Acetobacter	Ginsenoside Rg3	-0.0476799	0.716878	negtive
g__Acetobacter	tetracycline	-0.0473465	0.718776	negtive
g__Barnesiella	Putative (3-hydroxypentadecanoyl)lysine	-0.0470686	0.720359	negtive
g__Faecalitalea	Tyr-C18:1	0.0468463	0.721627	positive
g__Segatella	2-Ethylhexanoic acid	-0.0467908	0.721944	negtive
g__Trueperella	Lyso PC (16:1)	0.0466241	0.722895	positive
g__Segatella	Crassostreaxanthin A	0.0460128	0.726386	positive
g__Acetobacter	PI-Cer 32:0;3O	0.0456794	0.728292	positive
g__Mobilibacterium	Saccharin	0.0446519	0.734786	positive
g__Sharpea	Laurate	-0.0444012	0.735616	negtive
g__Trueperella	Dodecanoic acid	-0.0442345	0.736573	negtive
g__Prevotellaceae_unclassified	2-Ethylhexanoic acid	0.0440122	0.73785	positive
g__Prevotellaceae_unclassified	Crassostreaxanthin A	0.0438455	0.738808	positive
g__Enterobacterales_unclassified	Saccharin	-0.0437899	0.739127	negtive
g__Golovinomyces	Doxycycline Monohydrate	0.0437127	0.740167	positive
g__Leuconostoc	Methyl 5-hydroxyoxindole-3-acetate	-0.0435677	0.740405	negtive
g__Eggerthella	15-HETE	-0.0432898	0.742004	negtive
g__Elizabethkingia	2-Carboxy-4-dodecanolide	-0.042623	0.745845	negtive
g__Trueperella	2-2-[bis(2-hydroxyethyl)amino]	0.0424007	0.747127	positive
g__Acetobacter	Solanidine	-0.0420117	0.749371	negtive
g__Pectobacterium	Hesperidin	-0.0417338	0.750976	negtive
g__Mannheimia	Tyr-C18:1	-0.0412915	0.754092	negtive
g__Massilioclostridium	DG(PGD1/0:0/2:0)	0.0412337	0.753867	positive
g__Mobilibacterium	3-Oxooctadecanoylcarnitine	-0.0412065	0.754583	negtive
g__Pseudocitrobacter	Hesperidin	0.0405225	0.758532	positive
g__Trueperella	Tyr-C18:1	-0.0401778	0.759981	negtive
g__Escherichia	gamma-Glutamylmethionine	0.0400111	0.760948	positive
g__Serratia	2-2-[bis(2-hydroxyethyl)amino]	-0.0396221	0.763205	negtive
g__Mobilibacterium	5-Hydroxyindole-3-acetic acid	0.0395393	0.764219	positive
g__Serratia	Saccharin	-0.0393998	0.764496	negtive
g__Butyricicoccus	Ginsenoside Rg3	0.0392331	0.765464	positive
g__Parablautia	PI-Cer 32:0;3O	-0.038344	0.770635	negtive
g__Parablautia	Hesperidin	-0.0382884	0.770959	negtive
g__Trueperella	tetracycline	-0.037955	0.772901	negtive
g__Raoultella	PGE1 Alcohol	0.0378994	0.773225	positive
g__Faecalitalea	Octanoylcarnitine	-0.0378438	0.773549	negtive
g__Faecalitalea	Armepavine	0.0377883	0.773872	positive
g__Pectobacterium	Doxycycline Monohydrate	0.037566	0.775168	positive
g__Cronobacter	Tyr-C18:1	-0.0375104	0.775492	negtive
g__Segatella	Cer 17:0;2O/5:0	0.0374548	0.775817	positive
g__Proteus	Doxycycline Monohydrate	0.0368991	0.77906	positive
g__Trueperella	Laurate	-0.0366769	0.780358	negtive
g__Enterobacterales_unclassified	Hesperidin	0.036399	0.781982	positive
g__Cronobacter	PGE1 Alcohol	-0.0363434	0.782307	negtive
g__Trueperella	Octanoylcarnitine	0.0359544	0.784582	positive
g__Parablautia	Anhydrocinnzeylanol	-0.0357877	0.785558	negtive
g__Barnesiella	Saccharin	0.035232	0.788812	positive
g__Golovinomyces	PI-Cer 33:0;3O	0.034959	0.790874	positive
g__Trueperella	Crassostreaxanthin A	-0.0346763	0.79207	negtive
g__Sharpea	Octanoylcarnitine	-0.0346207	0.792396	negtive
g__Faecalitalea	gamma-Glutamylmethionine	-0.0332315	0.800557	negtive
g__Butyricicoccus	Armepavine	0.0330092	0.801865	positive
g__Cronobacter	2-Carboxy-4-dodecanolide	0.0327313	0.803501	positive
g__Shigella	gamma-Glutamylmethionine	0.031342	0.811691	positive
g__Cronobacter	Hesperidin	0.0312865	0.812019	positive
g__Leuconostoc	DG(PGD1/0:0/2:0)	-0.0312309	0.812347	negtive
g__Trueperella	Phe-C18:1	-0.0311753	0.812675	negtive
g__Acetobacter	Putative (3-hydroxypentadecanoyl)lysine	-0.0307863	0.814973	negtive
g__Serratia	Tyr-C18:1	0.030564	0.816286	positive
g__Lelliottia	Hesperidin	0.0302323	0.818632	positive
g__Mobilibacterium	Dodecanoic acid	0.030231	0.81864	positive
g__Trabulsiella	PI-Cer 33:0;3O	0.0302306	0.818258	positive
g__Eggerthella	Phe-C18:0	0.0300083	0.819573	positive
g__Barnesiella	Feruloylcholine	0.0295082	0.822533	positive
g__Acetobacter	3-Oxooctadecanoylcarnitine	0.0294526	0.822862	positive
g__Massilioclostridium	Ginsenoside Rg3	0.0292859	0.82385	positive
g__Prevotellaceae_unclassified	2-2-[bis(2-hydroxyethyl)amino]	-0.0288969	0.826155	negtive
g__Raoultella	2-2-[bis(2-hydroxyethyl)amino]	-0.0284523	0.828791	negtive
g__Acetobacter	Tyr-C18:1	0.0279522	0.831759	positive
g__Acutalibacter	15-HETE	0.0277299	0.833078	positive
g__Lelliottia	Tyr-C18:1	-0.0275092	0.834728	negtive
g__Sharpea	Methyl 5-hydroxyoxindole-3-acetate	0.0273409	0.835389	positive
g__Butyricicoccus	PI-Cer 33:0;3O	-0.0272298	0.83605	negtive
g__Barnesiella	2-2-[bis(2-hydroxyethyl)amino]	0.0271186	0.83671	positive
g__Shigella	Tyr-C18:1	-0.0270631	0.837041	negtive
g__Eggerthella	tetracycline	0.0268964	0.838032	positive
g__Leuconostoc	Dodecanoic acid	0.0268964	0.838032	positive
g__Sharpea	5-Hydroxyindole-3-acetic acid	0.0267296	0.839023	positive
g__Sharpea	Phe-C18:0	0.0260072	0.843322	positive
g__Segatella	PI-Cer 32:0;3O	-0.0258405	0.844315	negtive
g__Leuconostoc	Hesperidin	-0.0256182	0.845639	negtive
g__Pectobacterium	2-2-[bis(2-hydroxyethyl)amino]	-0.0255627	0.84597	negtive
g__Eggerthella	Phe-C18:1	0.0254515	0.846633	positive
g__Acetobacter	Armepavine	-0.0254515	0.846633	negtive
g__Segatella	Capric acid	-0.0253959	0.846964	negtive
g__Monoglobus	Hesperidin	-0.0248958	0.849945	negtive
g__Pseudescherichia	2-Carboxy-4-dodecanolide	0.0246735	0.851271	positive
g__Barnesiella	PI-Cer 32:0;3O	-0.0246179	0.851603	negtive
g__Elizabethkingia	Saccharin	-0.0245068	0.852266	negtive
g__Mobilibacterium	2-2-[bis(2-hydroxyethyl)amino]	0.0244794	0.852715	positive
g__Trabulsiella	Tyr-C18:1	0.0239511	0.855583	positive
g__Beauveria	Tyr-C18:1	-0.0239355	0.855952	negtive
g__Raoultella	1-Naphthalenecarboxaldehyde, decahydro	-0.023062	0.860896	negtive
g__Raoultella	Doxycycline Monohydrate	0.0228952	0.861893	positive
g__Trabulsiella	Hesperidin	-0.0226174	0.863555	negtive
g__Parablautia	Laurate	-0.021895	0.867878	negtive
g__Acetobacter	Octanoylcarnitine	0.0217838	0.868544	positive
g__Prevotella	2-2-[bis(2-hydroxyethyl)amino]	-0.0211725	0.872206	negtive
g__Parablautia	Dodecanoic acid	-0.0210058	0.873205	negtive
g__Acutalibacter	p-Hydroxyphenyllactic acid	0.0203946	0.87687	positive
g__Barnesiella	gamma-Glutamylmethionine	-0.0201167	0.878537	negtive
g__Mannheimia	Hesperidin	-0.0190063	0.885391	negtive
g__Lachnospira	Doxycycline Monohydrate	-0.0185607	0.887881	negtive
g__Enterobacterales_unclassified	Tyr-C18:1	0.0173937	0.8949	positive
g__Monoglobus	Tyr-C18:1	-0.0167824	0.898579	negtive
g__Acutalibacter	Armepavine	-0.0166157	0.899583	negtive
g__Parablautia	Lanosterol	-0.0157266	0.90494	negtive
g__Enterobacteriaceae_unclassified	Hesperidin	-0.0153932	0.90695	negtive
g__Acetobacter	Feruloylcholine	-0.0147819	0.910636	negtive
g__Trueperella	gamma-Glutamylmethionine	0.0147819	0.910636	positive
g__Escherichia	Tyr-C18:1	-0.0147263	0.910971	negtive
g__Monoglobus	Indolelactic acid	-0.0146152	0.911642	negtive
g__Beauveria	2-Carboxy-4-dodecanolide	0.0145839	0.911937	positive
g__Raoultella	3-Oxooctadecanoylcarnitine	-0.014115	0.91466	negtive
g__Cronobacter	2-2-[bis(2-hydroxyethyl)amino]	-0.0138927	0.916001	negtive
g__Eggerthella	Saccharin	0.0137816	0.916672	positive
g__Leuconostoc	Crassostreaxanthin A	0.013726	0.917008	positive
g__Proteus	2-Carboxy-4-dodecanolide	0.0131703	0.920363	positive
g__Parablautia	Armepavine	0.0131148	0.920699	positive
g__Lachnospira	DG(PGD1/0:0/2:0)	-0.0128369	0.922377	negtive
g__Faecalitalea	Ginsenoside Rg3	0.0121145	0.926743	positive
g__Segatella	Doxycycline Monohydrate	0.0117811	0.928758	positive
g__Elizabethkingia	Tyr-C18:1	-0.0116699	0.92943	negtive
g__Barnesiella	3-Oxooctadecanoylcarnitine	-0.0112809	0.931783	negtive
g__Elizabethkingia	Doxycycline Monohydrate	0.0109475	0.933799	positive
g__Acutalibacter	Laurate	-0.0109475	0.933799	negtive
g__Trueperella	p-Hydroxyphenyllactic acid	-0.0107808	0.934808	negtive
g__Segatella	2-2-[bis(2-hydroxyethyl)amino]	0.00933593	0.943552	positive
g__Enterobacteriaceae_unclassified	Tyr-C18:1	0.00933593	0.943552	positive
g__Mobilibacterium	Putative (3-hydroxypentadecanoyl)lysine	0.00880812	0.946746	positive
g__Massilioclostridium	Hesperidin	-0.00872465	0.947253	negtive
g__Massilioclostridium	Tyr-C18:1	0.0086135	0.947927	positive
g__Leuconostoc	Phe-C18:1	0.00855793	0.948263	positive
g__Monoglobus	15-HETE	0.00722423	0.956344	positive
g__Butyricicoccus	Hesperidin	0.00711309	0.957017	positive
g__Pectobacterium	Tyr-C18:1	-0.00694637	0.958028	negtive
g__Barnesiella	Ginsenoside Rg3	-0.00661295	0.960049	negtive
g__Sharpea	Saccharin	-0.00627952	0.96207	negtive
g__Pseudescherichia	Tyr-C18:1	0.00611281	0.963081	positive
g__Leuconostoc	Cer 17:0;2O/5:0	-0.00600167	0.963755	negtive
g__Serratia	Hesperidin	0.0059461	0.964092	positive
g__Parablautia	1-Naphthalenecarboxaldehyde, decahydro	0.00572381	0.965439	positive
g__Pseudocitrobacter	2-Carboxy-4-dodecanolide	0.00561423	0.966042	positive
g__Leuconostoc	Laurate	-0.00561267	0.966113	negtive
g__Butyricicoccus	Octanoylcarnitine	-0.00533482	0.967798	negtive
g__Golovinomyces	gamma-Glutamylmethionine	-0.00527998	0.968062	negtive
g__Leuconostoc	2-Carboxy-4-dodecanolide	-0.00527924	0.968135	negtive
g__Eggerthella	p-Hydroxyphenyllactic acid	0.00522367	0.968472	positive
g__Trueperella	Lanosterol	-0.0051681	0.968809	negtive
g__Monoglobus	p-Hydroxyphenyllactic acid	0.00472353	0.971506	positive
g__Golovinomyces	Tyr-C18:1	-0.00383493	0.9768	negtive
g__Monoglobus	PI-Cer 33:0;3O	0.00361211	0.978248	positive
g__Mobilibacterium	Laurate	0.00352881	0.978652	positive
g__Butyricicoccus	Lanosterol	-0.0034454	0.97926	negtive
g__Butyricicoccus	gamma-Glutamylmethionine	0.00338983	0.979597	positive
g__Barnesiella	Doxycycline Monohydrate	-0.00333426	0.979934	negtive
g__Sharpea	1-Naphthalenecarboxaldehyde, decahydro	-0.00322312	0.980608	negtive
g__Massilioclostridium	2-2-[bis(2-hydroxyethyl)amino]	-0.00288969	0.982631	negtive
g__Prevotella	PI-Cer 33:0;3O	-0.00238955	0.985666	negtive
g__Pseudocitrobacter	2-2-[bis(2-hydroxyethyl)amino]	-0.00150083	0.99092	negtive
g__Leuconostoc	Doxycycline Monohydrate	-0.00138927	0.991737	negtive
g__Mobilibacterium	Octanoylcarnitine	-0.00136151	0.991763	negtive
g__Acutalibacter	Dodecanoic acid	0.00105585	0.99376	positive
